# Supplementary material for: Comprehensive transcriptomic analysis of COVID-19 blood, lung, and airway
Source: Sci Rep. 2021 Mar 29;11:7052. doi: 10.1038/s41598-021-86002-x (PMC8007747; doi:10.1038/s41598-021-86002-x)
Supplement: Supplementary file 2 — Supplementary Information 2. [file 41598_2021_86002_MOESM2_ESM.xlsx]

## Sheet: Datasets used in study
Dataset	Accessibility	Metadata	RNA-seq Method
CRA002309	https://bigd.big.ac.cn/gsa/browse/CRA002390	3 PBMC SARS-CoV-2	Illumina NovaSeq 5000
		3 PBMC healthy donor
		3 BALF SARS-CoV-2
GSE147505	https://www.ncbi.nlm.nih.gov/bioproject/PRJNA615032	2 postmortem lung	Illumina NextSeq 500
		2 healthy lung
General COVID Patient/Sample Information
Dataset	Cohort	Gender	Age (years)	Sample Collection/Isolation
CRA002309	PBMC CoV2	3 Males	25-74	PBMC were isolated using Ficoll density gradient method
	PBMC CTL	3 Unknown Gender	Unknown
	BAL CoV2	3 Males	25-74	BAL fluid was retrieved by gentle syringe suction using sterile saline
GSE147505	Lung CoV2	2 Males	> 60	Acquired post-mortem as fixed lung samples
	Lung CTL	2 Males	>70	Acquired from biopsies of uninfected lungs obtained post-surgery
