# Supplementary material for: Comprehensive transcriptomic analysis of COVID-19 blood, lung, and airway
Source: Sci Rep. 2021 Mar 29;11:7052. doi: 10.1038/s41598-021-86002-x (PMC8007747; doi:10.1038/s41598-021-86002-x)
Supplement: Supplementary file 3 — Supplementary Information 3. [file 41598_2021_86002_MOESM3_ESM.xlsx]

## Sheet: PBMC-CoV2 to PBMC-CTL
Supplemental Data 2a. DEGs PBMC-CoV2 vs. PBMC-CTL
geneSymbol	geneEntrezID	log2FoldChange	padj
A2M	2	-2.89055	0.00104061
AAGAB	79719	0.400222	0.072255
AAK1	22848	-0.819512	0.00409164
AAMP	14	0.358609	0.143003
AAR2	25980	0.569802	0.00564693
ABCA2	20	-0.935448	0.00171947
ABCA3	21	-0.782687	0.0613013
ABCA5	23461	-0.966527	4.79475e-05
ABCA6	23460	1.86842	0.120794
ABCA7	10347	-0.580949	0.037656
ABCB1	5243	-1.14601	0.000198181
ABCB7	22	0.504959	0.0488121
ABCC2	1244	-0.513141	0.146209
ABCD1	215	0.998576	0.00161743
ABHD15	116236	-0.801647	0.0105345
ABHD17A	81926	-1.1904	0.000103436
ABHD6	57406	0.699847	0.173138
ABI2	10152	-0.765823	0.0228341
ABITRAM	54942	0.688987	0.102883
ABLIM1	3983	-1.12552	0.0714725
ABRACL	58527	0.665727	0.0347071
ABT1	29777	-0.45224	0.139001
ACAA2	10449	0.63838	0.0082708
ACACB	32	-0.681036	0.11455
ACAD10	80724	0.292321	0.193962
ACADSB	36	-0.635706	0.0863372
ACADVL	37	0.404368	0.175199
ACAP1	9744	-0.804954	0.107546
ACCS	84680	2.06279	4.45718e-07
ACD	65057	-0.76754	0.0633272
ACER3	55331	1.13769	0.0262398
ACHE	43	3.20934	0.139097
ACLY	47	0.708484	0.0144175
ACO2	50	0.88291	0.000520609
ACOT2	10965	-0.588789	0.135654
ACOT8	10005	0.355234	0.138147
ACOT9	23597	0.586451	0.165349
ACOX3	8310	0.448355	0.165048
ACP2	53	0.861639	0.0465898
ACP5	54	1.28812	0.0633272
ACSL3	2181	0.910349	0.107999
ACSS2	55902	0.76848	0.0208572
ACTA1	58	1.60308	0.0273329
ACTB	60	0.922697	0.0266078
ACTG1	71	0.69327	0.0069542
ACTR1A	10121	0.311708	0.172125
ACTR1B	10120	-0.645958	0.116707
ACTR2	10097	0.737474	0.0697483
ACTR5	79913	-0.515387	0.0314523
ACVR1B	91	1.48282	0.000282521
ACVR1C	130399	-1.35854	0.140933
ACVR2B	93	-0.869963	0.119029
ACVRL1	94	3.53353	0.000273728
ACYP1	97	-0.7136	0.1131
ADA2	51816	1.33222	0.00356391
ADAM15	8751	1.41707	0.00333245
ADAM19	8728	0.604753	0.141664
ADAM22	53616	-1.4032	0.000602487
ADAM23	8745	-1.25106	0.00460585
ADAM8	101	-0.966532	0.0315498
ADAM9	8754	2.12443	0.00836055
ADAMTS10	81794	-1.41674	0.0721973
ADAMTS17	170691	-1.0457	0.126642
ADAMTS2	9509	9.86758	1.53056e-19
ADAMTS4	9507	-1.2983	0.168814
ADAMTSL5	339366	-1.54384	0.0416683
ADAP2	55803	2.25628	0.00298996
ADARB1	104	-0.454225	0.172871
ADGRB2	576	-2.25201	1.63423e-08
ADGRE3	84658	-2.90361	0.00519901
ADGRE5	976	-0.585043	0.184277
ADGRG1	9289	-1.53804	0.0344768
ADGRG5	221188	-1.10803	0.0310107
ADGRL1	22859	-1.25538	0.00333963
ADGRL2	23266	5.28165	0.0107957
ADH5	128	0.454971	0.157762
ADIPOR1	51094	2.04562	0.130076
ADORA2A	135	-1.77001	0.034589
ADORA3	140	3.32707	0.00212076
ADPGK	83440	0.675475	0.0468549
ADPRH	141	1.81164	0.0105345
ADRM1	11047	0.579231	0.0332984
AEBP2	121536	-0.792094	0.0481591
AFAP1	60312	-0.971881	0.00147211
AFMID	125061	1.22974	0.0984315
AGAP1	116987	-3.36491	6.23248e-13
AGAP2	116986	-0.748838	0.0168577
AGAP9	642517	0.765564	0.149891
AGBL3	340351	-1.72556	0.0295733
AGFG1	3267	1.38726	0.0114316
AGFG2	3268	-1.34373	0.0232256
AGK	55750	-0.583313	0.198919
AGL	178	-0.366541	0.110081
AGPAT2	10555	1.25556	0.00457226
AGPAT3	56894	0.698709	0.0512551
AGRN	375790	0.891106	0.125777
AGTRAP	57085	0.974679	0.0465401
AHCY	191	0.648333	0.0341855
AHCYL1	10768	0.657365	0.0292926
AHDC1	27245	-1.12974	0.00923136
AIF1	199	1.04132	0.0776576
AIFM1	9131	0.600849	0.126726
AIMP2	7965	1.2232	0.000835765
AJM1	389813	-1.83051	7.60537e-05
AK2	204	0.9258	0.000520572
AK4	205	2.4277	0.000252823
AK5	26289	-2.22222	0.00585661
AKAP12	9590	-4.08228	0.000119778
AKAP17A	8227	-0.705806	7.70128e-05
AKAP5	9495	-1.48716	0.00441056
AKAP9	10142	-0.407413	0.128435
AKIP1	56672	0.966834	0.0112448
AKNA	80709	-0.592278	0.00923136
AKR1A1	10327	0.633294	0.00620458
AKR1C3	8644	-1.39789	4.15857e-06
AKT3	10000	-1.16413	7.88348e-06
ALAD	210	0.728918	0.104049
ALAS1	211	0.892409	0.033614
ALCAM	214	2.01062	0.00216785
ALDH1A1	216	1.56465	0.162229
ALDH1L2	160428	2.60134	0.000147549
ALDH2	217	1.86165	0.0591463
ALDH3A2	224	0.74222	0.00542089
ALDH3B1	221	1.48331	0.078338
ALDH4A1	8659	1.68386	1.28019e-05
ALDH9A1	223	0.906612	0.00586542
ALDOA	226	1.44383	0.0400686
ALG1	56052	0.570478	0.199159
ALG14	199857	1.54452	6.83346e-05
ALG8	79053	0.522849	0.0552984
ALKBH4	54784	-0.84856	0.0650019
ALOX15	246	-4.45745	0.00212201
ALOX15B	247	5.63782	2.62079e-05
ALOX5	240	1.02992	0.167967
ALPL	249	-2.47236	0.08757
ALS2CL	259173	-1.78357	0.0378975
AMD1	262	-0.343795	0.186595
AMDHD2	51005	-0.828111	0.00588956
AMIGO1	57463	-1.22594	0.194234
AMIGO2	347902	-0.725433	0.0820787
AMMECR1	9949	-0.701964	0.00225105
AMN	81693	-1.55324	0.173715
AMOT	154796	-1.31347	0.00586503
AMPD2	271	-1.04153	0.186041
AMPH	273	4.02811	0.000426075
ANAPC15	25906	0.552944	0.0208504
ANG	283	2.96026	0.00384328
ANGPTL6	83854	-2.43409	0.000768716
ANK1	286	2.4384	0.100745
ANK3	288	-1.47337	0.00531148
ANKLE1	126549	1.03737	0.0227044
ANKMY1	51281	-0.630978	0.023972
ANKRA2	57763	-0.501712	0.0378975
ANKRD11	29123	-0.95234	0.0157655
ANKRD12	23253	-1.19081	0.000902145
ANKRD22	118932	2.43122	0.0894658
ANKRD34A	284615	-0.924701	0.117233
ANKRD34B	340120	1.52034	0.115523
ANKRD36	375248	-0.998687	0.00692152
ANKRD36B	57730	-0.808343	0.111452
ANKRD36C	400986	-1.06179	0.0205533
ANKRD37	353322	-1.18437	0.045471
ANKRD39	51239	-0.763413	0.0393587
ANKRD44	91526	-0.842072	0.0378176
ANKRD46	157567	-0.63194	0.0883392
ANKRD49	54851	-0.623553	0.0405189
ANKRD50	57182	1.46515	0.107309
ANKRD52	283373	-0.398571	0.198874
ANKRD54	129138	-0.609731	0.0785806
ANKRD55	79722	-1.15336	0.148969
ANKS3	124401	-0.580423	0.176276
ANKS6	203286	-1.22177	0.0191073
ANKZF1	55139	-0.575064	0.105635
ANLN	54443	1.92812	0.00149284
ANO10	55129	1.12561	0.0339539
ANO5	203859	1.98724	0.000419418
ANO9	338440	-1.22339	0.136245
ANXA2	302	1.76544	0.00141661
ANXA4	307	0.93345	0.0128408
ANXA5	308	1.59871	0.00176562
ANXA7	310	0.714951	0.00355001
AOAH	313	1.02506	0.113151
AOC2	314	-1.325	0.142614
AOC3	8639	-1.70735	0.130476
AP1B1	162	0.831648	0.0459404
AP1S1	1174	0.689349	0.093482
AP2M1	1173	0.769805	0.192502
AP2S1	1175	1.22504	0.000254666
AP3M1	26985	0.677909	0.0294073
AP3M2	10947	-1.00611	0.097578
AP3S1	1176	0.6436	0.115244
AP4S1	11154	-0.573893	0.151854
APBA3	9546	-0.991557	0.133456
APBB1	322	-1.67744	0.0201041
APC2	10297	-1.00615	0.0633746
APEX2	27301	0.424568	0.122726
APH1A	51107	0.333924	0.0860141
API5	8539	0.313004	0.172494
APLP2	334	1.05104	0.093482
APMAP	57136	-0.605066	0.0724415
APOE	348	1.68598	0.191865
APOL4	80832	3.0588	0.020713
APOLD1	81575	-1.60607	0.0113932
APP	351	0.981152	0.0593825
ARCN1	372	0.531686	0.119475
AREG	374	4.31795	7.62243e-06
ARF1	375	0.522474	0.171825
ARF4	378	0.782198	0.012288
ARGLU1	55082	-0.681421	0.00423157
ARHGAP12	94134	-0.639754	0.0416571
ARHGAP15	55843	-0.549389	0.12907
ARHGAP18	93663	0.890194	0.132483
ARHGAP23	57636	2.32984	0.002831
ARHGAP24	83478	2.01858	0.0236701
ARHGAP25	9938	-0.833244	0.00449258
ARHGAP29	9411	3.8299	0.00298996
ARHGAP31	57514	1.45282	0.0105303
ARHGAP33	115703	-1.41675	0.0087922
ARHGAP4	393	-0.769736	0.0131084
ARHGAP5	394	-0.673666	0.0709724
ARHGAP9	64333	-0.76684	0.0155893
ARHGEF1	9138	-0.758993	0.0321166
ARHGEF11	9826	1.06233	0.0151499
ARHGEF18	23370	-0.757977	0.0668052
ARHGEF19	128272	-0.46255	0.189605
ARHGEF3	50650	-0.4736	0.1807
ARHGEF35	445328	-1.22772	0.00166008
ARHGEF5	7984	-1.1684	0.0216713
ARHGEF9	23229	-0.730586	0.0664809
ARID3B	10620	-0.316911	0.193063
ARID4A	5926	-0.872719	0.00216785
ARID4B	51742	-1.31307	0.0029982
ARID5B	84159	-0.619418	0.0674305
ARL10	285598	-0.758272	0.0793979
ARL11	115761	1.3055	0.125155
ARL4A	10124	1.13999	0.0393587
ARL4C	10123	-1.69997	0.000154892
ARL6	84100	-1.12495	0.0165166
ARL6IP1	23204	0.339436	0.0598535
ARL8B	55207	0.76525	0.0200811
ARMC2	84071	-0.53493	0.129575
ARMH3	79591	0.504333	0.0325194
ARMT1	79624	0.792517	0.0358879
ARNT	405	0.573309	0.120554
ARNTL2	56938	1.94554	0.00323608
ARPC1B	10095	0.867397	0.00290129
ARPC3	10094	0.699083	0.0290442
ARPC5	10092	0.512888	0.156202
ARPIN	348110	4.28979	8.746e-06
ARRDC3	57561	-0.650071	0.0254435
ARRDC4	91947	0.854881	0.0654622
ARSA	410	-0.480691	0.143
ARSB	411	1.14055	0.035947
ARV1	64801	0.601672	0.185063
ARVCF	421	-1.51126	0.000548984
ASAH1	427	0.951972	0.138206
ASAH2B	653308	-0.854137	0.171762
ASB13	79754	0.624427	0.142255
ASCL2	430	-1.06778	0.122235
ASGR1	432	1.4082	0.152076
ASGR2	433	2.90451	0.000738838
ASH2L	9070	0.675031	0.148969
ASL	435	0.70333	0.0382544
ASPH	444	2.02235	0.0169797
ASPM	259266	3.21455	2.96203e-09
ASPRV1	151516	-1.93814	0.00508081
ASTE1	28990	-0.697192	0.0315525
ATAD3B	83858	-0.68082	0.104192
ATF4	468	0.457838	0.175144
ATF7	11016	0.702324	0.0383555
ATG12	9140	-0.331023	0.103025
ATG16L1	55054	-0.669266	0.0229094
ATG2A	23130	-0.781956	0.0928899
ATG3	64422	0.530647	0.0785806
ATG4A	115201	0.417354	0.164931
ATG7	10533	0.609861	0.190971
ATG9B	285973	-1.50256	0.144755
ATM	472	-0.712098	0.048228
ATN1	1822	-0.963511	0.0747761
ATP10D	57205	0.894783	0.121739
ATP11A	23250	0.824596	0.170218
ATP1B3	483	0.732608	0.0295291
ATP23	91419	0.964699	0.0359495
ATP2A2	488	0.468649	0.11118
ATP2A3	489	-0.77861	0.00270989
ATP2B1	490	-0.821172	0.088897
ATP2B4	493	-0.957978	0.0181943
ATP5F1A	498	0.543516	0.0276922
ATP5F1B	506	0.84125	3.91252e-09
ATP5F1C	509	0.970088	0.000361144
ATP5F1E	514	0.916638	0.0285028
ATP5MC1	516	0.629475	0.0871595
ATP5MC2	517	0.664808	0.000571657
ATP5MC3	518	0.915072	0.00012332
ATP5MF	9551	0.928809	0.000149819
ATP5MG	10632	0.636736	0.0601328
ATP5MPL	9556	0.58541	0.00491985
ATP5PB	515	0.957976	1.5797e-06
ATP5PD	10476	0.85366	0.00323608
ATP5PF	522	0.569288	0.0284143
ATP6AP1	537	0.86743	0.030635
ATP6AP2	10159	0.773026	0.0179641
ATP6V0A1	535	1.37631	0.00946542
ATP6V0A2	23545	-0.371421	0.0595525
ATP6V0D1	9114	0.987128	0.0600321
ATP6V0E1	8992	0.708903	0.093482
ATP6V0E2	155066	-1.05354	0.120982
ATP6V1A	523	0.803073	0.196123
ATP6V1B2	526	1.53816	0.00593261
ATP6V1C1	528	0.573332	0.129575
ATP6V1D	51382	0.649261	0.103915
ATP6V1E1	529	0.741337	0.0263878
ATP6V1F	9296	0.934074	0.000308004
ATP8B1	5205	-1.04791	0.140522
ATP8B2	57198	-0.874351	0.105509
ATPSCKMT	134145	0.679231	0.0386283
ATRX	546	-0.973485	0.0442958
ATXN10	25814	0.561837	0.0250098
ATXN7L2	127002	-0.557333	0.168066
ATXN7L3B	552889	-0.557965	0.0549575
AURKA	6790	1.68122	0.00155764
AURKB	9212	1.64721	0.00614496
AUTS2	26053	-2.00995	4.91564e-05
AVIL	10677	-1.14588	0.130551
AVPR2	554	-0.500785	0.199123
AXIN1	8312	-0.885165	0.00263591
AXIN2	8313	-2.036	0.0772884
AZI2	64343	0.707878	0.0568123
AZIN1	51582	0.472151	0.153498
AZIN2	113451	-1.35017	0.168737
B2M	567	-0.472034	0.0541822
B3GAT1	27087	-2.05577	1.47016e-05
B3GLCT	145173	-0.883543	0.0166751
B4GALNT4	338707	-2.7231	0.00111544
B4GAT1	11041	-0.854035	0.176192
B9D2	80776	-0.827037	0.00133066
BACE1	23621	1.2119	0.0154979
BACH1	571	1.07299	0.0937592
BACH2	60468	-0.919061	0.170145
BAG5	9529	-0.584686	0.0637447
BAHCC1	57597	1.64364	0.036944
BAHD1	22893	-0.602778	0.101921
BAK1	578	0.994978	0.078965
BAMBI	25805	1.90587	0.168279
BASP1	10409	-1.04746	0.187931
BATF2	116071	2.58926	0.000632289
BAX	581	0.423932	0.043584
BBX	56987	-0.564529	0.00323608
BCAS2	10286	-0.673938	0.0220455
BCAT1	586	3.37794	2.10858e-05
BCKDHA	593	2.17279	0.0210366
BCKDHB	594	-0.867993	0.170316
BCKDK	10295	1.2254	0.0116506
BCL11B	64919	-2.09872	0.00295134
BCL2A1	597	-1.61656	0.198214
BCL2L13	23786	0.771722	0.0203139
BCL7C	9274	-0.60358	0.105635
BCL9L	283149	-1.65455	0.00271125
BCR	613	-0.642223	0.0554158
BDP1	55814	-0.443592	0.0280265
BEGAIN	57596	-1.87906	0.00470885
BEX2	84707	-1.56329	0.138147
BEX4	56271	-0.753673	0.0746186
BEX5	340542	-1.96426	0.118821
BFAR	51283	0.477545	0.0299774
BFSP1	631	-2.03485	0.0216713
BHLHA15	168620	2.37826	0.0378975
BICDL1	92558	-1.68469	0.0411467
BICRA	29998	-0.675285	0.0572796
BIN1	274	-1.17752	0.10412
BIN3	55909	-0.444124	0.172125
BIRC5	332	3.25102	1.41099e-08
BLM	641	0.644842	0.0921255
BLNK	29760	0.81318	0.167561
BLOC1S4	55330	-0.819997	0.157723
BLVRA	644	1.55193	0.00370568
BLVRB	645	1.57857	0.168279
BMERB1	89927	-1.42337	1.69693e-06
BMF	90427	1.30148	0.0380781
BMI1	648	-0.983607	0.00027601
BMP2K	55589	1.05768	0.148919
BMPR1A	657	-1.076	0.00236158
BNC2	54796	-1.48389	0.108335
BNIP2	663	0.511299	0.157465
BNIP3	664	-0.72164	0.171873
BOD1L1	259282	-0.727974	0.00333963
BPI	671	-0.819472	0.123289
BPTF	2186	-0.690553	0.0534853
BRCA1	672	0.848924	0.0503451
BRCA2	675	1.21204	0.000645181
BRD1	23774	-0.482018	0.0421527
BRD9	65980	-0.389111	0.173925
BRF2	55290	-0.500397	0.187303
BRI3	25798	0.847404	0.153021
BRICD5	283870	-0.952405	0.0781424
BRIX1	55299	-0.968562	0.0196947
BRK1	55845	0.851258	0.00937904
BRPF3	27154	-0.432458	0.0570478
BSG	682	1.37014	0.176088
BST1	683	1.19038	0.139984
BST2	684	0.628908	0.144453
BTBD2	55643	-0.409446	0.114611
BTBD3	22903	0.728466	0.0913108
BTBD9	114781	-0.752725	0.0198613
BTF3L4	91408	0.650367	0.0261725
BTG1	694	-0.457625	0.182663
BTG2	7832	-1.75268	0.00144971
BTK	695	1.43457	0.0249959
BTN3A1	11119	-0.888671	0.0487198
BTN3A2	11118	-0.748755	0.0600715
BTNL8	79908	-2.1046	0.139235
BUB1	699	2.72277	2.81897e-09
BUB1B	701	2.00849	4.5125e-05
BUB3	9184	-0.570428	0.0746186
BZW2	28969	0.89339	0.00531148
C11orf24	53838	0.721071	0.044785
C11orf65	160140	-0.782703	0.0398647
C12orf29	91298	-0.767116	0.0250296
C12orf4	57102	0.685811	0.0331499
C12orf57	113246	-1.13814	0.127666
C12orf75	387882	-0.604322	0.0635556
C13orf46	100507747	-1.14339	0.0228952
C14orf119	55017	0.970545	0.00185055
C14orf132	56967	-2.35979	0.0186927
C14orf28	122525	-0.885062	0.0165166
C15orf41	84529	-0.976441	0.0673066
C16orf54	283897	-1.42456	4.02941e-07
C16orf70	80262	1.05105	0.0144175
C16orf91	283951	-0.812045	0.0406026
C17orf107	100130311	-1.8851	0.0069159
C17orf58	284018	1.20818	0.0116219
C17orf67	339210	-1.1311	0.0269367
C19orf12	83636	-0.695544	0.173234
C19orf25	148223	-0.515144	0.160383
C19orf38	255809	1.49384	0.061513
C19orf54	284325	0.796412	0.110666
C19orf71	100128569	-0.832988	0.127171
C19orf84	147646	-2.59761	0.00367649
C1GALT1C1	29071	0.927368	0.00482877
C1orf115	79762	2.41522	0.00692152
C1orf162	128346	1.63416	0.000511745
C1orf21	81563	-1.82769	0.000161771
C1orf216	127703	-0.500494	0.118441
C1orf35	79169	-0.968927	0.0273638
C1orf43	25912	1.08915	0.000191074
C1orf50	79078	-0.614869	0.00991767
C1QA	712	3.38529	1.84598e-06
C1QB	713	4.71541	2.18014e-06
C1QC	714	5.79267	2.41642e-08
C2	717	3.13037	2.0773e-06
C20orf194	25943	0.749705	0.175199
C20orf204	284739	-1.18811	0.107032
C20orf27	54976	1.40582	0.0458273
C20orf96	140680	0.896618	0.0211597
C21orf91	54149	-0.554961	0.135784
C22orf39	128977	-0.460582	0.1014
C2CD5	9847	0.364175	0.184658
C2orf49	79074	-0.54845	0.0400108
C3AR1	719	2.6508	0.00259456
C4orf50	389197	-1.28542	0.00337389
C5	727	1.74832	0.00281291
C5orf15	56951	0.661692	0.0264183
C5orf22	55322	0.634926	0.0959892
C5orf24	134553	-0.558646	0.0615812
C5orf30	90355	2.79356	0.00359343
C6orf136	221545	-0.635443	0.0590418
C7orf26	79034	-0.566217	0.149718
C8orf58	541565	-0.663374	0.0308829
C9orf139	401563	0.972813	0.185211
C9orf64	84267	0.679105	0.13689
C9orf78	51759	2.26666	0.0767118
CA11	770	-2.09259	0.00206342
CA2	760	2.26575	0.0400517
CA5B	11238	-0.573004	0.0166751
CA8	767	-3.08301	0.000128331
CABIN1	23523	-0.641488	0.0323258
CABP4	57010	-2.20617	0.00113392
CACNA1H	8912	-2.03883	0.0477966
CACNA1I	8911	-1.27381	0.115862
CACNA2D2	9254	-2.31344	1.22642e-08
CACNA2D4	93589	0.728248	0.0400418
CACNB1	782	-0.63319	0.163432
CACNB2	783	-0.892456	0.133779
CACNG8	59283	-3.14622	0.000289541
CACTIN	58509	-0.510664	0.177954
CALCOCO2	10241	0.478111	0.0721973
CALCRL	10203	2.19749	0.00130283
CALM2	805	0.683267	0.129566
CALU	813	0.861369	0.00183038
CAMK1	8536	0.790378	0.15801
CAMK1D	57118	-0.979824	0.00274632
CAMK2G	818	-0.746033	0.000898054
CAMK2N1	55450	-3.27119	1.82225e-05
CAMK4	814	-1.198	0.135823
CAMP	820	-1.95929	0.000247581
CAP1	10487	0.52699	0.147213
CAPG	822	1.71851	0.0031065
CAPN1	823	0.541258	0.107413
CAPN10	11132	-0.458973	0.183285
CAPN15	6650	-0.598366	0.127522
CAPN2	824	0.62115	0.040292
CAPN3	825	0.843124	0.0374775
CAPNS1	826	1.09723	0.00196246
CAPRIN1	4076	0.809269	7.32178e-05
CAPRIN2	65981	-0.661908	0.0465401
CAPZA1	829	0.660708	0.101506
CAPZA2	830	0.749431	0.123489
CARD11	84433	-1.3989	0.017678
CARD16	114769	0.9263	0.0558872
CARD6	84674	1.51966	0.000904514
CARMIL2	146206	-1.14914	0.093482
CARNMT1	138199	-0.588533	0.13527
CARNS1	57571	-1.85674	0.0121176
CASD1	64921	-0.653827	0.0595525
CASP1	834	1.0132	0.0177639
CASP7	840	0.644485	0.0564978
CASP8	841	-0.448353	0.173758
CASP8AP2	9994	-0.722274	0.104248
CASS4	57091	-1.42281	0.00022458
CAST	831	0.538792	0.0847968
CASTOR3	352954	-0.81372	0.00984493
CAT	847	1.37595	6.92844e-05
CATSPER1	117144	1.25435	0.046638
CATSPER2	117155	-0.923134	0.130452
CATSPERB	79820	-1.56251	0.0569895
CATSPERG	57828	-1.45751	0.00100338
CBFA2T2	9139	-0.481651	0.0569561
CBLB	868	-0.811948	0.0637447
CBR1	873	1.30114	7.30548e-06
CBR4	84869	-0.355593	0.19376
CBWD1	55871	1.00943	3.62245e-09
CBWD2	150472	0.921411	2.81897e-09
CBWD3	445571	0.690053	0.00147543
CBWD5	220869	0.620009	0.00223104
CBWD6	644019	0.822346	0.00212076
CBX4	8535	-1.15666	1.75653e-06
CBX7	23492	-1.20745	5.83255e-07
CC2D1B	200014	-0.427721	0.105309
CCDC102A	92922	-1.71347	0.0225359
CCDC12	151903	-0.658316	0.189018
CCDC120	90060	-1.0055	0.048173
CCDC136	64753	-1.38578	3.64567e-05
CCDC138	165055	-0.842055	0.0685753
CCDC141	285025	-1.03923	0.151759
CCDC146	57639	-0.695936	0.0696524
CCDC149	91050	1.39212	0.142255
CCDC157	550631	-0.671977	0.100986
CCDC159	126075	0.432518	0.198518
CCDC17	149483	-0.60027	0.152774
CCDC18	343099	-0.784324	0.190971
CCDC191	57577	-0.658641	0.191797
CCDC200	100874261	1.24836	0.00342704
CCDC28A	25901	0.676529	0.175199
CCDC43	124808	0.482859	0.181771
CCDC47	57003	0.724832	0.116281
CCDC57	284001	-0.5726	0.0976019
CCDC59	29080	-0.380123	0.159109
CCDC6	8030	0.868609	0.0789533
CCDC65	85478	-0.822144	0.0607858
CCDC66	285331	-0.776986	0.130059
CCDC69	26112	0.667938	0.164214
CCDC7	79741	-0.848072	0.0182428
CCDC78	124093	-0.8507	0.177858
CCDC80	151887	-1.87852	1.37603e-05
CCDC84	338657	-0.437284	0.195242
CCDC88A	55704	1.46559	0.0191392
CCDC88B	283234	-0.611459	0.0420013
CCDC88C	440193	-0.749438	0.0170104
CCDC91	55297	-0.804922	0.179751
CCDC92	80212	-0.958706	0.00554057
CCL28	56477	-1.11619	0.049087
CCL3L1	6349	-1.8214	0.0497796
CCL4	6351	-2.03919	0.000160486
CCL4L2	9560	-2.909	4.93066e-05
CCL5	6352	-1.59104	0.00508809
CCM2	83605	-0.50747	0.0531236
CCN3	4856	-2.5788	0.010292
CCNA2	890	1.81665	2.31381e-06
CCNB1	891	1.9113	3.81932e-05
CCNB2	9133	2.80142	2.56399e-08
CCND2	894	-0.81678	0.0286727
CCNJ	54619	0.732233	0.0154979
CCNL2	81669	-0.442433	0.1195
CCNT1	904	-0.368155	0.136135
CCNYL1	151195	0.487042	0.155748
CCR1	1230	2.09737	0.0192126
CCR2	729230	3.00023	1.01835e-05
CCR3	1232	-4.75263	1.00553e-12
CCR7	1236	-1.38541	0.159418
CCR9	10803	-1.76513	0.000792464
CCRL2	9034	1.39416	0.101242
CCSAP	126731	-0.799529	0.0053314
CCSER2	54462	-0.798669	4.56617e-05
CCT5	22948	0.871357	0.00226307
CCT6A	908	0.638316	0.0109164
CCT8	10694	0.874929	0.00109721
CCZ1	51622	0.481958	0.0477966
CCZ1B	221960	0.398204	0.100506
CD101	9398	0.785574	0.0423046
CD109	135228	1.03933	0.137194
CD14	929	1.22243	0.168066
CD151	977	0.843474	0.0883579
CD160	11126	-0.825494	0.0494895
CD163	9332	4.6658	7.51042e-05
CD163L1	283316	3.90881	0.00374161
CD164	8763	0.622677	0.126145
CD180	4064	2.07368	7.85171e-09
CD1A	909	1.96972	0.0105303
CD1D	912	1.96219	0.0212812
CD2	914	-1.22806	0.0369563
CD200R1	131450	-1.82692	0.00969518
CD209	30835	1.94889	0.0878648
CD226	10666	-1.18376	0.00271125
CD244	51744	-0.742847	0.166474
CD247	919	-1.75706	9.78384e-06
CD28	940	-1.22601	0.126322
CD2BP2	10421	-0.280193	0.15051
CD300C	10871	1.91365	0.0216713
CD300LB	124599	1.0401	0.175529
CD302	9936	1.47183	0.0454915
CD320	51293	-1.28488	0.0213433
CD33	945	2.08684	0.0408309
CD36	948	1.82811	0.0420217
CD38	952	1.45021	0.0175342
CD3D	915	-1.29316	0.18986
CD3E	916	-1.67074	0.040999
CD3G	917	-1.64399	0.0695025
CD40LG	959	-1.64467	0.00889359
CD47	961	-0.637811	0.0122539
CD5	921	-1.76758	0.0389091
CD6	923	-1.80161	0.0242011
CD63	967	0.914601	0.156994
CD69	969	-0.865287	0.117342
CD7	924	-1.45607	0.0494895
CD81	975	-0.723202	0.0852267
CD86	942	1.74897	0.0376203
CD93	22918	1.48103	0.112272
CD96	10225	-1.10027	0.0445519
CD99L2	83692	0.595068	0.0899151
CDAN1	146059	-0.689772	0.00307732
CDC14A	8556	-0.919729	0.0221429
CDC20	991	3.73435	1.22188e-10
CDC25A	993	3.72781	2.68773e-09
CDC25B	994	-1.18466	0.0487198
CDC37L1	55664	-0.594682	0.161316
CDC40	51362	0.526744	0.167561
CDC42BPA	8476	1.78601	0.00940572
CDC42BPB	9578	1.0939	0.0123038
CDC42BPG	55561	-1.39064	0.0358879
CDC42EP1	11135	1.85617	0.170865
CDC42EP3	10602	1.08075	0.099538
CDC42SE1	56882	-0.578808	0.105177
CDC42SE2	56990	-0.79432	0.00508809
CDC45	8318	2.83146	0.000345412
CDC6	990	2.22565	0.000308032
CDCA3	83461	1.75751	0.00570302
CDCA5	113130	3.02447	4.35971e-08
CDCA8	55143	1.38358	0.00176562
CDH24	64403	-1.41449	0.108449
CDHR1	92211	-1.83187	2.8598e-12
CDHR3	222256	-2.06363	0.000400894
CDIP1	29965	-0.91776	0.0467943
CDK1	983	1.65941	0.012222
CDK11B	984	-0.586902	0.0398224
CDK13	8621	-0.580437	0.00807963
CDK17	5128	-0.851676	5.61438e-06
CDK20	23552	-1.0427	0.11885
CDK2AP2	10263	-0.517148	0.194747
CDK5	1020	1.31027	0.000391601
CDK5RAP2	55755	-0.273169	0.193676
CDK9	1025	-0.532053	0.0180835
CDKN1B	1027	-0.696022	0.0407298
CDKN1C	1028	-3.12321	2.43192e-09
CDKN2AIP	55602	-0.897479	0.0267716
CDKN2B	1030	2.47403	0.010438
CDKN2C	1031	0.644774	0.186969
CDT1	81620	1.56568	0.0339887
CEACAM1	634	-1.1402	0.19809
CEACAM3	1084	-1.57813	0.119609
CEBPA	1050	1.38107	0.0314755
CEBPD	1052	1.00797	0.13796
CENPF	1063	2.06933	5.14917e-06
CENPN	55839	0.942259	0.0650487
CENPT	80152	-0.552542	0.163231
CENPU	79682	1.49685	1.35076e-05
CENPV	201161	-0.692865	0.188772
CEP104	9731	-0.36051	0.0778886
CEP120	153241	-0.629097	0.0124078
CEP126	57562	-1.63007	6.25294e-05
CEP131	22994	-0.782539	0.0707564
CEP135	9662	-0.395043	0.136518
CEP152	22995	0.53696	0.0489496
CEP164	22897	-0.319803	0.131655
CEP170	9859	0.92541	0.0290803
CEP250	11190	-0.700334	0.0816695
CEP290	80184	-0.833866	0.0289825
CEP55	55165	2.64329	0.000178579
CEP68	23177	-0.807159	0.0152212
CEP70	80321	-1.09729	0.11634
CEP78	84131	-1.70571	2.89945e-06
CEP85L	387119	-0.700548	0.0601328
CERCAM	51148	-1.28042	0.0671971
CERK	64781	-0.57888	0.0456764
CERS4	79603	-0.837972	0.124567
CERS6	253782	1.14999	0.000359331
CES1	1066	6.26981	2.6103e-19
CES1P1	107987423	5.27556	6.44388e-16
CFAP20	29105	-0.882253	0.133714
CFAP298	56683	-0.50303	0.137507
CFAP36	112942	-1.04359	0.0352447
CFAP410	755	-0.814619	0.0159703
CFAP44	55779	-0.462713	0.159731
CFAP45	25790	-2.16316	0.0183827
CFH	3075	-1.76399	0.00630777
CFP	5199	1.27239	0.0552984
CH25H	9023	3.94244	0.0288588
CHCHD1	118487	1.06444	1.36061e-05
CHCHD4	131474	0.842603	0.0461805
CHCHD6	84303	-1.24541	0.079413
CHD2	1106	-0.459243	0.0860141
CHD3	1107	-1.01439	0.0223808
CHD6	84181	-0.487752	0.0307768
CHD7	55636	-0.489816	0.184776
CHERP	10523	-0.373352	0.160877
CHI3L1	1116	-3.0522	0.00361252
CHIC1	53344	-1.4684	0.00160548
CHID1	66005	0.999989	0.127029
CHKA	1119	0.932192	0.0477966
CHML	1122	0.321596	0.189855
CHMP2B	25978	0.480041	0.180993
CHMP4A	29082	-0.839118	0.0519226
CHP1	11261	0.976105	0.0871262
CHRFAM7A	89832	2.27568	0.00230203
CHRNA2	1135	1.83358	0.131967
CHRNA7	1139	1.85335	0.00585661
CHRNE	1145	-1.67649	0.00218768
CHST10	9486	-0.866501	0.161616
CHST12	55501	-0.786868	0.0335506
CHST13	166012	2.46344	3.6016e-08
CHST2	9435	-1.12866	0.00949294
CHST7	56548	-1.10422	0.112288
CHST8	64377	2.83674	0.0977946
CHTF18	63922	-0.852586	0.11547
CHTF8	54921	0.380754	0.0674462
CIAO2A	84191	0.862433	5.97324e-06
CIC	23152	-0.471765	0.0763592
CINP	51550	0.449157	0.130076
CIP2A	57650	0.676947	0.154497
CIRBP	1153	-0.706789	0.0158444
CISD1	55847	0.991854	0.0784208
CISH	1154	1.51402	0.0946239
CIT	11113	1.30617	0.00147634
CKAP5	9793	0.348189	0.191493
CKB	1152	-1.44335	0.032071
CKS2	1164	1.57776	0.00018859
CLASRP	11129	-0.353057	0.136973
CLC	1178	-6.10976	4.85543e-17
CLCF1	23529	-1.06454	0.00937904
CLCN3	1182	0.549071	0.0888848
CLCN4	1183	1.51852	0.00245645
CLCN5	1184	1.17535	0.0518167
CLCN6	1185	0.651897	0.0748151
CLCN7	1186	0.622693	0.00333963
CLDN15	24146	-0.493561	0.126253
CLDND2	125875	-1.82131	1.50744e-05
CLEC12A	160364	2.89143	5.64232e-07
CLEC12B	387837	2.7828	0.000634181
CLEC18A	348174	-0.939165	0.0595525
CLEC18B	497190	-0.916325	0.129383
CLEC1B	51266	2.60532	0.00728314
CLEC2B	9976	-0.436026	0.188976
CLEC2D	29121	-0.967725	0.0132776
CLEC4C	170482	-2.55389	0.0682518
CLEC4D	338339	1.91703	0.0556113
CLEC4O	102724279	-8.68257	2.74297e-05
CLEC5A	23601	1.83708	0.0714911
CLEC6A	93978	2.00017	0.0721973
CLEC9A	283420	-2.60671	0.0450823
CLHC1	130162	1.14391	0.0285011
CLIC1	1192	1.00525	0.0203139
CLIC3	9022	-1.1917	0.109613
CLIC4	25932	1.47364	0.040292
CLIC5	53405	-1.60484	0.00970466
CLK1	1195	-0.598814	0.0242204
CLN5	1203	-0.548447	0.0623261
CLN6	54982	0.611487	0.0199163
CLN8	2055	0.622482	0.172372
CLNS1A	1207	0.598074	0.0667281
CLPB	81570	1.06699	0.0449305
CLPTM1	1209	0.282044	0.195156
CLPTM1L	81037	0.591173	0.0115321
CLSPN	63967	1.1889	0.0272577
CLSTN1	22883	-0.778565	0.0338394
CLSTN3	9746	-0.9392	0.00348485
CLTA	1211	1.00531	0.0110137
CLTC	1213	0.85106	0.0299774
CLTCL1	8218	2.08932	0.0167728
CMAS	55907	0.820679	0.0518974
CMC1	152100	-0.81628	0.0196411
CMC2	56942	0.370603	0.119882
CMKLR1	1240	-0.895849	0.0946664
CMPK1	51727	-0.570107	0.124245
CMPK2	129607	2.52095	0.0236701
CMTM2	146225	-2.7542	0.00248103
CMTM4	146223	1.46524	0.0396597
CMTM7	112616	0.689825	0.00438446
CNDP2	55748	0.68362	0.0455504
CNIH3	149111	-1.14484	0.19303
CNIH4	29097	0.975666	0.0516374
CNNM3	26505	-0.921805	0.00229431
CNOT6L	246175	-0.947244	0.000101755
CNP	1267	0.654519	0.151187
CNPY4	245812	-0.697407	0.136245
CNTLN	54875	1.38394	0.0151467
CNTNAP1	8506	-1.00556	0.00133654
CNTNAP2	26047	-1.36581	0.107309
COA3	28958	0.80031	0.143075
COA4	51287	0.543119	0.037656
COA5	493753	-0.433428	0.160836
COA7	65260	0.559348	0.178664
COASY	80347	0.405753	0.0205533
COG8	84342	-0.594809	0.13578
COL13A1	1305	-3.742	0.00111014
COL18A1	80781	-2.07643	2.50014e-06
COL6A1	1291	-1.87051	0.087999
COL6A2	1292	-2.01959	4.18991e-05
COL8A2	1296	1.43328	0.0820107
COLGALT1	79709	0.859734	0.0229094
COLGALT2	23127	-2.05539	9.46927e-05
COLQ	8292	-1.03813	0.0281253
COMMD1	150684	0.727721	0.0139162
COMMD10	51397	0.577029	0.00746811
COMMD9	29099	1.18412	0.00062151
COMT	1312	0.69788	0.0423046
COPA	1314	1.02179	0.013739
COPB2	9276	1.09439	1.13881e-05
COPG1	22820	0.667706	0.0439281
COPG2	26958	0.603124	0.0382936
COPS2	9318	0.429304	0.0885143
COPS3	8533	1.24165	0.028031
COPZ1	22818	0.626514	0.00106133
COQ10A	93058	-1.06278	0.0450634
COQ2	27235	0.851003	0.102647
COQ5	84274	1.16053	0.00165606
CORO1C	23603	1.47022	0.0398647
CORO2B	10391	1.49848	0.0308259
CORO6	84940	-1.65603	1.03897e-06
CORO7	79585	-0.449209	0.165762
COTL1	23406	0.655674	0.159109
COX10	1352	0.410991	0.141704
COX15	1355	0.598932	0.00826512
COX5A	9377	1.1355	5.36749e-08
COX5B	1329	0.408383	0.0264001
COX6A1	1337	0.940981	0.0571847
COX6B1	1340	0.774149	0.00408625
COX7A2L	9167	0.525807	0.153671
COX7B	1349	0.970689	0.0172837
COX8A	1351	1.07647	0.00869805
CPA3	1359	-4.96048	2.85347e-10
CPEB3	22849	0.826332	0.119332
CPEB4	80315	0.863696	0.174039
CPED1	79974	1.71285	0.0282795
CPM	1368	2.42622	0.0112448
CPNE2	221184	1.21665	0.0420013
CPNE8	144402	1.52424	0.0590418
CPSF1	29894	-0.820318	0.11324
CPSF2	53981	0.608579	0.00346726
CPSF3	51692	0.907927	0.0109164
CPVL	54504	1.75005	0.0913843
CRACR2A	84766	-0.732727	0.0666287
CRAT	1384	0.754424	0.134082
CREB1	1385	-0.456023	0.096938
CREBRF	153222	-0.397275	0.121465
CREBZF	58487	-0.968579	0.00300531
CREG1	8804	1.95028	1.98918e-06
CRELD1	78987	-0.587202	0.181381
CREM	1390	-0.43602	0.196552
CRIM1	51232	-1.07322	0.0271225
CRIP1	1396	-0.899825	0.0511186
CRIP2	1397	-2.71049	0.000490681
CRISPLD2	83716	1.79015	0.0818589
CRLF3	51379	-0.586474	0.104192
CRLS1	54675	0.988406	0.0473885
CROCC	9696	-1.01466	0.0353309
CROCC2	728763	-4.60349	1.78769e-12
CROT	54677	-0.743095	0.122772
CRTAP	10491	0.997598	0.0636293
CRTC2	200186	-0.3328	0.125423
CRY1	1407	-1.41141	6.46132e-09
CRYBG1	202	0.658248	0.0574494
CRYBG2	55057	-1.98232	0.00281695
CRYBG3	131544	0.989811	0.190281
CRYM	1428	2.98815	0.125776
CS	1431	0.524807	0.0116618
CSF1	1435	-1.59806	0.0972191
CSF1R	1436	1.19584	0.10005
CSF2RA	1438	1.37347	0.103988
CSGALNACT2	55454	1.25174	0.032195
CSNK1A1	1452	0.614818	0.106517
CSNK1E	1454	-0.479519	0.0415549
CSNK1G2	1455	-0.748134	0.00025802
CSNK2A1	1457	0.366241	0.0562729
CSNK2A3	283106	1.68302	0.0871674
CSPP1	79848	-0.732812	0.0940258
CSRNP1	64651	-1.16661	0.072042
CST3	1471	1.18494	0.135854
CST7	8530	-1.73569	2.82352e-06
CSTA	1475	1.762	0.0514579
CSTB	1476	1.21045	0.0192372
CTAGE15	441294	-1.33643	0.0150869
CTAGE4	100128553	-1.35327	0.0521776
CTAGE6	340307	-1.64775	0.0105838
CTAGE8	100142659	-1.51642	0.0127652
CTBP1-AS	285463	-0.609229	0.147821
CTC1	80169	-0.561488	0.134615
CTDSPL2	51496	-0.292003	0.150925
CTIF	9811	1.29386	0.0387076
CTNNA1	1495	1.44861	0.0201165
CTNNB1	1499	0.525126	0.18856
CTNND1	1500	0.994538	0.0119856
CTNS	1497	0.692062	0.12622
CTSA	5476	1.51604	0.0165166
CTSB	1508	1.8591	2.72746e-06
CTSC	1075	0.685553	0.0561025
CTSD	1509	1.23886	0.00612771
CTSF	8722	-1.2454	0.0191032
CTSH	1512	1.25108	0.0285344
CTSL	1514	2.07132	0.00855208
CTSO	1519	0.46348	0.191949
CTSS	1520	0.935038	0.159109
CTSW	1521	-1.39414	0.0862598
CTSZ	1522	1.63607	0.00347372
CTTNBP2NL	55917	2.04587	0.0671971
CUBN	8029	-1.12246	0.168279
CUEDC2	79004	0.521858	0.0755824
CUL1	8454	0.511059	0.108816
CUX1	1523	0.807946	0.118085
CWC15	51503	-0.412241	0.0959892
CWF19L2	143884	-1.51287	0.0204178
CXCL1	2919	-2.73641	0.0147573
CXCL10	3627	4.62523	0.00156046
CXCL5	6374	-3.2217	0.00722345
CXCL8	3576	-4.38057	1.02514e-06
CXCR1	3577	-2.69981	0.0093555
CXCR2	3579	-3.26893	0.000424548
CXorf21	80231	1.09202	0.12172
CXorf38	159013	0.496914	0.102797
CYB561D1	284613	-0.81656	0.0102946
CYB561D2	11068	0.429886	0.178453
CYB5R1	51706	0.856976	0.0454915
CYB5R3	1727	0.692321	0.0175113
CYBB	1536	1.66762	0.0296048
CYBRD1	79901	1.4467	0.00111182
CYC1	1537	0.595717	0.00848848
CYCS	54205	0.419318	0.15801
CYFIP1	23191	1.92358	0.00339764
CYFIP2	26999	-0.979628	0.0537466
CYHR1	50626	-0.369429	0.0860141
CYLD	1540	-0.627911	0.188481
CYP19A1	1588	6.73446	0.000816884
CYP1B1	1545	1.87602	0.0391932
CYP2D6	1565	-1.68869	0.0339539
CYP2D7	1564	-1.29354	0.040292
CYP4F12	66002	-1.57211	0.14903
CYSLTR2	57105	-1.49217	0.116708
CYTH1	9267	-0.81501	0.000323431
CYTH2	9266	-0.450071	0.0720996
DAAM2	23500	5.64659	0.00987827
DAB2	1601	1.79168	0.0624205
DAD1	1603	0.546457	0.160836
DAGLA	747	0.943153	0.155592
DALRD3	55152	-0.528027	0.130663
DAP	1611	0.942608	0.0358879
DAPK2	23604	-1.42527	0.129991
DARS2	55157	0.836307	0.0151253
DBF4	10926	-0.597072	0.0349221
DBH	1621	-2.27577	0.0180741
DBI	1622	0.936157	0.0070369
DBN1	1627	-0.392576	0.137879
DBP	1628	-1.11312	0.0820787
DCAF15	90379	-0.394001	0.0774593
DCAF16	54876	-0.344357	0.168814
DCLRE1A	9937	0.522722	0.169769
DCPS	28960	0.659519	0.152484
DCTN2	10540	0.571943	0.0558872
DCTN4	51164	0.825063	0.067144
DCTN5	84516	0.253271	0.191833
DCTN6	10671	0.460462	0.133023
DDB1	1642	0.58276	0.0321219
DDHD2	23259	-0.769926	0.00354762
DDI2	84301	0.372731	0.0715416
DDIT4	54541	1.54382	0.0149629
DDOST	1650	0.496787	0.00811309
DDX17	10521	-0.429446	0.145422
DDX21	9188	0.403257	0.194551
DDX41	51428	0.580034	0.0109458
DDX49	54555	0.639689	0.0801982
DDX5	1655	-0.456828	0.194265
DDX6	1656	-0.583705	0.0131084
DECR1	1666	0.657192	0.00473995
DEDD2	162989	-0.632419	0.177001
DEF6	50619	-0.764916	0.0562718
DEFA1	1667	-2.39144	0.0122728
DEFA1B	728358	-2.38947	0.012338
DEFA3	1668	-2.56461	0.00717226
DENND10	404636	0.514696	0.177061
DENND11	57189	-1.03583	0.00219821
DENND1A	57706	0.952577	0.0254583
DENND1C	79958	-0.683062	0.0452483
DENND2D	79961	-0.503728	0.162375
DENND5B	160518	1.57313	0.0467766
DEPP1	11067	2.14001	0.0306183
DERA	51071	1.1603	0.00536441
DERL3	91319	2.00563	0.0529469
DESI1	27351	0.521964	0.0126268
DGKE	8526	-0.928627	0.028593
DGKG	1608	1.39164	0.1131
DGKK	139189	-2.34258	0.0153355
DGKQ	1609	-0.895105	0.0829917
DGKZ	8525	-0.654145	0.0241554
DGUOK	1716	0.472584	0.0634027
DHCR24	1718	1.1459	0.000364725
DHFR	1719	0.502114	0.15459
DHRS11	79154	-0.646278	0.151667
DHRS13	147015	-0.936777	0.125089
DHRS3	9249	-1.91074	0.00324423
DHRS4	10901	0.720873	0.00729142
DHRS4L2	317749	0.548256	0.0352289
DHX29	54505	0.446934	0.0842114
DHX32	55760	0.676346	0.0766242
DHX33	56919	0.517893	0.114205
DHX57	90957	0.65769	0.110704
DHX9	1660	0.293599	0.199166
DIAPH2	1730	1.20697	0.0244398
DIDO1	11083	-0.549156	0.0860141
DIMT1	27292	-0.684315	0.108829
DIP2C	22982	-1.35937	0.0788319
DLC1	10395	2.18707	0.107075
DLD	1738	0.524984	0.174697
DLEC1	9940	-0.924275	0.00746843
DLEU7	220107	1.43416	0.0860141
DLG3	1741	-1.1154	0.0435883
DLG4	1742	0.660141	0.151854
DLG5	9231	-1.34147	0.0721973
DLGAP5	9787	3.52499	7.04215e-13
DMAC2	55101	0.564452	0.0534853
DMAP1	55929	-0.3835	0.113634
DMPK	1760	-1.35215	0.000160486
DMWD	1762	-0.932368	0.0266367
DMXL1	1657	0.511845	0.0648959
DNAAF2	55172	-0.975622	0.00282052
DNAH10	196385	-1.43072	0.0205533
DNAH8	1769	1.8017	0.0559035
DNAJA1	3301	-0.598913	0.151854
DNAJA2	10294	0.349632	0.131507
DNAJB1	3337	-1.25159	0.00479675
DNAJB12	54788	0.713	0.0745591
DNAJB13	374407	-1.01578	0.165691
DNAJB14	79982	-0.582224	0.0245133
DNAJB9	4189	-0.915681	0.00279983
DNAJC13	23317	1.06728	0.0356972
DNAJC15	29103	0.77903	0.0143223
DNAJC24	120526	-0.656653	0.00751076
DNAJC5	80331	0.626815	0.119739
DNAJC6	9829	1.92267	0.152885
DNAL1	83544	-0.550364	0.0671495
DNASE1	1773	-0.583559	0.00946542
DNASE1L1	1774	0.81946	0.0245097
DNASE2	1777	0.51464	0.120554
DNM1L	10059	0.481143	0.0557493
DNMT3A	1788	-0.875888	0.149718
DOCK1	1793	2.82484	0.0025279
DOCK2	1794	0.488478	0.181615
DOCK7	85440	0.557268	0.0810003
DOCK8	81704	0.602134	0.145713
DOCK9	23348	-1.20645	0.0456718
DOK1	1796	0.687323	0.0980795
DOK4	55715	-1.68166	0.0147884
DOK6	220164	-1.01269	0.0565715
DOLPP1	57171	0.533361	0.116281
DOP1B	9980	0.629017	0.118708
DPAGT1	1798	0.517142	0.0901909
DPEP2	64174	-0.636466	0.0953255
DPEP3	64180	-1.5196	0.0837152
DPP3	10072	0.469322	0.0851033
DPP9-AS1	100131094	-0.813407	0.106102
DPYD	1806	1.76724	0.00230304
DPYSL2	1808	0.975055	0.171873
DRAM1	55332	1.60853	0.0243377
DRAM2	128338	0.700023	0.0049944
DRAXIN	374946	-1.94784	0.000179712
DSE	29940	1.29389	0.0575702
DSTN	11034	-0.558469	0.0976019
DTHD1	401124	-1.42077	0.0182859
DTL	51514	2.99285	0.000633102
DTWD1	56986	0.588844	0.0180355
DTWD2	285605	-0.743259	0.102662
DTX3	196403	-1.36303	0.0473885
DTX3L	151636	0.743698	0.142713
DUOX1	53905	-1.02484	0.121829
DUS3L	56931	-0.430577	0.145713
DUSP16	80824	-0.979618	0.00578902
DUSP2	1844	-1.73877	0.00107407
DUSP3	1845	1.47676	0.0165166
DUSP7	1849	0.88704	0.00088587
DUSP8	1850	-0.822227	0.0663301
DVL1	1855	-0.598823	0.124064
DVL2	1856	-0.705886	0.070883
DXO	1797	-0.510392	0.089304
DYM	54808	0.473495	0.0102369
DYNLL1	8655	1.15364	0.0031065
DYNLL2	140735	-0.335463	0.196935
DYNLT3	6990	-0.823036	0.015551
DYRK1A	1859	-0.384225	0.0966325
DYRK1B	9149	-0.764736	0.0264823
DYRK2	8445	-1.04954	0.0445519
DYRK3	8444	2.17255	0.199804
DYSF	8291	1.45752	0.103476
DZIP3	9666	-0.689513	0.162229
E2F1	1869	2.05499	0.00981688
E2F2	1870	2.06268	0.00630777
E2F3	1871	0.840646	0.145593
E2F4	1874	0.32443	0.196582
E2F6	1876	0.438466	0.0982573
E4F1	1877	-0.632706	0.00884442
EAF1	85403	1.24489	0.0555295
EAF2	55840	1.29588	0.0101479
EBF4	57593	-2.14708	0.00197265
EBLN2	55096	1.05859	0.0207875
ECH1	1891	0.739018	0.0554982
ECHDC1	55862	0.807165	0.0107768
ECHDC2	55268	-1.19457	0.104107
ECHDC3	79746	3.26063	1.21736e-05
ECPAS	23392	0.587481	0.111137
EDAR	10913	-1.74964	0.117243
EDEM2	55741	0.65092	0.0247185
EDEM3	80267	0.371254	0.114691
EDNRB	1910	5.83431	0.00238986
EED	8726	-0.470994	0.0755824
EEF1AKNMT	51603	0.639857	0.186536
EFHC2	80258	-1.40256	0.000307069
EFHD2	79180	-0.64408	0.0421527
EFNA5	1946	-3.127	2.40804e-05
EFTUD2	9343	0.695701	0.00135719
EGFL7	51162	2.31623	0.0496353
EGLN1	54583	-0.819784	0.0131918
EGR3	1960	-3.70863	2.2651e-05
EHD4	30844	0.640051	0.1755
EID3	493861	-1.49441	0.0151843
EIF1	10209	-0.625106	0.0236701
EIF1AD	84285	-0.872483	0.00407662
EIF1AX	1964	-0.550189	0.0783505
EIF2AK1	27102	1.13482	0.144353
EIF2AK4	440275	0.66038	0.0632811
EIF2B1	1967	0.372209	0.104192
EIF2B2	8892	0.422826	0.159659
EIF2S1	1965	0.695345	0.0993146
EIF2S3	1968	0.542412	0.0344768
EIF2S3B	255308	1.21465	0.00902193
EIF3I	8668	0.476467	0.0516374
EIF3M	10480	0.383872	0.196582
EIF4E2	9470	0.40437	0.126118
EIF4EBP1	1978	1.09915	0.0331881
EIF4G1	1981	0.901721	0.00959483
EIF4H	7458	0.314457	0.128588
EIF5A2	56648	-0.802888	0.101035
EIF5AL1	143244	1.40765	0.0215457
EIF6	3692	0.983527	0.00551065
ELAVL1	1994	0.447859	0.100506
ELK4	2005	-0.42316	0.141852
ELL2	22936	1.6821	0.00148393
ELMO2	63916	0.649896	0.0996031
ELMO3	79767	-0.665103	0.0642541
ELOB	6923	0.998507	0.160333
ELOC	6921	0.5885	0.0155893
ELOVL1	64834	0.692154	0.0378975
ELP2	55250	-0.562566	0.162991
EMC7	56851	0.399594	0.117238
EMC8	10328	0.713352	0.000571657
EMID1	129080	2.91079	0.0857207
EMILIN2	84034	1.86357	0.0171022
EML3	256364	-0.447243	0.147455
EML4	27436	-0.798497	0.00409326
EMP3	2014	0.566178	0.0668542
ENKUR	219670	-1.96789	0.157865
ENO1	2023	1.30971	0.00012102
ENO2	2026	-1.4722	0.00688701
ENO3	2027	-0.862027	0.0685815
ENOX2	10495	0.835251	0.076103
ENPP3	5169	-3.8434	0.00238819
ENPP5	59084	-1.65116	1.43615e-05
ENY2	56943	0.432714	0.191833
EOMES	8320	-0.903636	0.0155359
EPB41L3	23136	1.333	0.134615
EPB41L4A	64097	-1.9039	0.0105697
EPC1	80314	-0.379942	0.120554
EPDR1	54749	1.53639	0.121355
EPHA4	2043	-1.21246	0.0671863
EPHB1	2047	-3.31061	0.00354679
EPHB2	2048	3.3319	0.0159766
EPHB4	2050	-1.26196	0.140522
EPHX2	2053	-1.70492	0.115523
EPN2	22905	-0.706507	0.0268392
EPPK1	83481	-2.33414	0.0198743
EPS8	2059	2.17446	6.40115e-06
EPS8L2	64787	-1.10352	0.152347
EPSTI1	94240	1.94244	0.011571
ERAL1	26284	0.814218	0.00031893
ERBB2	2064	-1.48649	0.00284523
ERCC6L2	375748	-0.358774	0.177954
ERCC8	1161	0.596	0.0964232
EREG	2069	2.62269	0.0245097
ERFL	390937	-1.34735	0.123596
ERG28	11161	-0.760163	0.0766242
ERH	2079	0.614593	0.0170893
ERI2	112479	1.26703	0.00985415
ERLIN1	10613	1.83757	0.000362148
ERLIN2	11160	0.651073	0.00885672
ERMAP	114625	1.40919	0.00642838
ERN1	2081	-0.727451	0.0420899
ERO1A	30001	0.460643	0.179163
ERO1B	56605	-0.88051	0.00119456
ERP27	121506	-0.626219	0.115523
ERP44	23071	0.782074	0.0205533
ESCO1	114799	-0.474924	0.0431384
ESD	2098	0.7298	0.0639927
ESF1	51575	-1.26995	0.0675181
ESPL1	9700	2.59932	7.64156e-07
ESR1	2099	-0.550406	0.0591463
ESR2	2100	-1.36238	0.000307047
ESRP2	80004	-2.721	0.000520609
ESYT2	57488	-0.554876	0.119332
ETAA1	54465	-0.477185	0.165318
ETF1	2107	0.790374	0.0976723
ETFA	2108	0.891181	0.0121452
ETFDH	2110	0.339748	0.159314
ETHE1	23474	0.715555	0.00111819
ETS1	2113	-1.21918	0.0166751
ETS2	2114	2.11023	0.0202204
EVI2A	2123	0.823005	0.00631886
EVI2B	2124	0.854718	0.0359806
EVI5	7813	1.09135	0.176087
EVL	51466	-1.34444	0.0442958
EWSR1	2130	0.28021	0.141383
EXD3	54932	-0.763186	0.110197
EXOC4	60412	0.6256	0.141156
EXOC6	54536	0.798718	0.110869
EXOC8	149371	-0.633215	0.0755824
EXOSC1	51013	0.357185	0.184253
EXOSC4	54512	0.990734	0.0321219
EXOSC6	118460	-1.44844	0.010289
EXPH5	23086	-1.16923	0.00462319
EXT1	2131	1.58237	0.0198914
EXT2	2132	0.578196	0.0166751
EZH2	2146	0.991347	0.00249509
F2RL2	2151	-3.01351	0.00404821
F5	2153	1.7789	0.00648002
FABP5	2171	1.35102	0.0122728
FADS1	3992	1.50036	0.00434653
FAH	2184	1.66738	0.00223104
FAIM	55179	-0.586602	0.133779
FAM102A	399665	-1.73478	0.0416755
FAM107B	83641	-0.59424	0.0710883
FAM118B	79607	0.66856	0.101921
FAM122B	159090	-0.575244	0.0618727
FAM131B	9715	-1.67143	0.000123244
FAM151B	167555	2.07124	0.0208401
FAM153B	202134	-1.35733	0.183677
FAM156A	29057	0.551494	0.0972417
FAM156B	727866	0.55172	0.0948086
FAM160B2	64760	-0.735515	0.0302629
FAM169A	26049	-1.54918	2.92548e-05
FAM172A	83989	-0.411373	0.0676644
FAM174A	345757	-0.774875	0.189975
FAM177A1	283635	-0.572564	0.0426716
FAM193B	54540	-0.751206	0.00818072
FAM199X	139231	-0.59152	0.0322914
FAM200B	285550	0.961921	0.0166525
FAM20A	54757	2.79673	0.0382489
FAM20C	56975	2.7967	7.01139e-08
FAM214A	56204	-0.599169	0.0408872
FAM229A	100128071	-0.734355	0.00664523
FAM241A	132720	0.820653	0.0263381
FAM32A	26017	0.560239	0.106844
FAM43A	131583	-1.31562	0.0118916
FAM72A	729533	2.31656	7.70128e-05
FAM72B	653820	2.21159	0.000420312
FAM72C	554282	2.29497	0.00155764
FAM72D	728833	2.36545	0.00233126
FAM76A	199870	-0.393963	0.12907
FAM76B	143684	-0.415444	0.0364557
FAM83A	84985	2.69379	0.141704
FAM89A	375061	2.06258	0.00372201
FAM98C	147965	-0.732896	0.0155893
FANCA	2175	0.621919	0.189017
FANCI	55215	0.622536	0.108643
FAT2	2196	1.20891	0.0642236
FAT4	79633	-1.95842	0.0162808
FAXDC2	10826	1.08437	0.117442
FBF1	85302	-0.982733	0.0802263
FBL	2091	-0.795628	0.116071
FBLN7	129804	-1.79913	0.0404306
FBN2	2201	2.58651	0.0157655
FBP1	2203	0.890526	0.0223375
FBRSL1	57666	-0.669199	0.0954288
FBXL13	222235	-1.52503	0.124282
FBXL14	144699	-1.19052	0.00201302
FBXL15	79176	-0.821175	0.0674305
FBXL16	146330	-1.74428	0.0646182
FBXL17	64839	-0.694743	0.0108717
FBXL5	26234	0.83009	0.107833
FBXL8	55336	0.600726	0.074918
FBXO3	26273	-0.367137	0.107413
FBXO31	79791	-0.881232	0.045818
FBXO32	114907	-0.843791	0.000571657
FBXO33	254170	-0.742381	0.00171743
FBXO45	200933	0.52444	0.137316
FBXO5	26271	0.965333	0.0687696
FBXO6	26270	0.934649	0.0430247
FCER1A	2205	-3.06103	0.063497
FCGR1A	2209	2.32707	0.0334109
FCGR1B	2210	1.96159	0.129125
FCGR3A	2214	-1.45695	0.00578613
FCGR3B	2215	-2.40656	0.0372381
FCGRT	2217	1.02353	0.108335
FCHO1	23149	-0.593343	0.108658
FCHSD1	89848	-0.535422	0.149512
FCMR	9214	-1.39664	0.0452432
FCN1	2219	1.59677	0.0625954
FCN2	2220	2.57064	0.00295158
FCRL3	115352	-0.697362	0.0192315
FCRL5	83416	2.15245	0.000159791
FCRL6	343413	-1.95683	4.95276e-05
FEN1	2237	0.551027	0.161372
FERMT3	83706	0.619171	0.174977
FES	2242	1.3878	0.0711794
FEZ1	9638	-1.96271	0.0151843
FEZ2	9637	0.897982	0.050709
FFAR2	2867	-1.51589	0.126433
FGD1	2245	-0.847807	0.139001
FGD2	221472	1.78526	0.00391646
FGD3	89846	-0.859577	4.33079e-05
FGD4	121512	2.05084	0.0210366
FGD6	55785	1.85362	0.0286809
FGFBP2	83888	-2.01335	0.00423935
FGFR1OP	11116	-1.2845	0.00460585
FGFRL1	53834	-1.64171	4.79475e-05
FGR	2268	0.888987	0.163859
FH	2271	1.10479	0.000561715
FHDC1	85462	2.08651	0.118441
FHL1	2273	-1.21286	0.0156675
FIBP	9158	0.680681	0.00772981
FIG4	9896	0.925726	0.0475513
FIS1	51024	1.3575	0.182813
FKBP15	23307	0.943661	0.0781527
FKBP1A	2280	0.684328	0.122235
FKBP1B	2281	2.00217	0.0299998
FKBP5	2289	2.57702	0.00159955
FKBP9	11328	1.16901	0.0137854
FLT1	2321	1.97681	0.0046592
FLT3	2322	4.60453	0.000153742
FLVCR2	55640	3.06847	4.80088e-07
FLYWCH1	84256	-1.04305	0.0234175
FMN1	342184	1.53297	0.0837882
FMNL3	91010	-1.08536	0.037656
FMO5	2330	1.04124	0.148718
FN1	2335	4.99808	1.5812e-11
FNBP1L	54874	1.59217	0.184277
FNDC9	408263	-0.800945	0.175522
FNIP2	57600	0.880542	0.0628392
FOSB	2354	-0.869628	0.171187
FOXD2-AS1	84793	-0.713876	0.0674656
FOXK1	221937	-0.366053	0.195242
FOXM1	2305	1.06822	0.0612912
FOXN2	3344	0.666638	0.0285344
FOXO1	2308	-0.794541	0.0279739
FOXP1	27086	-0.991617	0.0144753
FOXP3	50943	-1.10732	0.189609
FOXP4	116113	-0.797276	0.141658
FPGT	8790	0.706258	0.0217515
FPR3	2359	1.89329	0.195549
FRMD3	257019	1.1342	0.19552
FRMD4B	23150	1.14113	0.0422829
FRMD8	83786	-0.499443	0.0362294
FRMPD3	84443	-1.89006	0.00865014
FRRS1	391059	2.15838	9.302e-05
FSCN1	6624	0.930178	0.140933
FSTL3	10272	1.07311	0.0503451
FTL	2512	1.70391	0.0221122
FUCA2	2519	1.48177	0.00185094
FURIN	5045	0.983045	0.154875
FUT11	170384	-1.01206	0.000431362
FXYD6	53826	2.13308	0.0845269
FYB1	2533	-0.546324	0.188943
FYN	2534	-0.769478	0.00307732
FZD1	8321	1.29577	0.0944843
FZD2	2535	2.05733	0.0295926
FZD3	7976	-0.95308	0.0388988
FZD5	7855	2.5843	0.000180472
FZD7	8324	2.36515	0.115168
G0S2	50486	-3.73502	2.99533e-05
G2E3	55632	-0.50033	0.159109
G6PC3	92579	0.840184	0.0151253
G6PD	2539	0.968177	0.0429941
GAA	2548	1.32431	0.0157655
GABRR2	2570	1.25545	0.0461954
GADD45B	4616	0.890189	0.0928964
GAL3ST4	79690	-1.45482	0.147106
GALK1	2584	1.3823	0.00188371
GALK2	2585	0.493994	0.0825117
GALNT11	63917	-0.333098	0.183555
GALNT12	79695	-1.23236	0.0932509
GALNT2	2590	1.27215	0.0114838
GALNT3	2591	-0.790834	0.0575702
GALNT7	51809	0.686201	0.114738
GAN	8139	-0.496348	0.184658
GANC	2595	0.799979	0.0380606
GAPDH	2597	1.70486	1.51061e-05
GARS1	2617	0.642198	0.0166453
GART	2618	0.478121	0.107849
GAS2L3	283431	2.35698	0.00281291
GAS6	2621	1.12101	0.0427888
GASK1B	51313	2.72708	0.000815182
GATA2	2624	-2.72647	0.00761336
GATA3	2625	-2.34897	0.000305232
GATAD2A	54815	-0.611946	0.0482959
GATAD2B	57459	-0.335557	0.101419
GATB	5188	0.845949	0.0313351
GBA	2629	0.751267	0.0378975
GBE1	2632	0.914718	0.0376203
GBGT1	26301	1.57725	0.000170526
GCAT	23464	2.49496	0.090127
GCC1	79571	-0.475955	0.0615692
GCC2	9648	-1.08384	0.0125173
GCNT1	2650	1.59132	0.00620458
GCNT4	51301	-1.73546	0.0353591
GCSAM	257144	-1.103	0.184217
GCSAML	148823	-2.11206	0.040292
GDAP1	54332	0.928233	0.055869
GDE1	51573	0.632472	0.118015
GDF11	10220	-1.54901	0.000929817
GDI2	2665	0.824141	0.00262798
GDPD3	79153	-0.832494	0.0344768
GEMIN7	79760	1.10532	0.014998
GEN1	348654	0.70942	0.134025
GET3	439	0.509054	0.18279
GFI1	2672	-1.08783	0.0571427
GFM1	85476	0.357113	0.107646
GFM2	84340	0.464014	0.11338
GFRA2	2675	1.63586	0.0335275
GGACT	87769	-1.01938	0.125089
GGCT	79017	0.770984	0.022899
GGH	8836	1.68488	0.0220455
GGT7	2686	-1.11716	0.0564022
GHITM	27069	0.624165	0.0108693
GHRL	51738	-1.2958	0.00106133
GIGYF1	64599	-0.702963	0.0015306
GIMAP5	55340	-0.703469	0.0398224
GIMAP7	168537	-1.99808	0.033614
GIMAP8	155038	0.856398	0.00821533
GINS2	51659	1.41954	0.0842276
GIPC1	10755	-1.43185	0.0259927
GIPR	2696	-0.915093	0.103614
GK5	256356	-1.15278	0.0011863
GKAP1	80318	-1.19806	0.00160334
GLB1	2720	1.28264	0.00679747
GLB1L2	89944	-1.9572	0.0221122
GLCCI1	113263	-0.862047	0.0541822
GLCE	26035	0.736021	0.0811499
GLDC	2731	2.96546	0.00519283
GLDN	342035	6.92753	2.72746e-06
GLE1	2733	0.308622	0.180286
GLI1	2735	-1.47416	9.88835e-05
GLI4	2738	-0.676288	0.123853
GLIPR1	11010	0.833179	0.10937
GLMP	112770	1.25909	0.000555885
GLO1	2739	0.559069	0.0844799
GLRX	2745	1.32733	0.00361124
GLRX3	10539	0.309293	0.143729
GLS	2744	-0.438715	0.154881
GLTP	51228	0.494639	0.100006
GLUD1	2746	0.500126	0.0244852
GLUD2	2747	1.15569	0.0341105
GM2A	2760	1.85072	0.035643
GMCL1	64395	-0.385799	0.190392
GMDS	2762	0.489062	0.155968
GMPPA	29926	0.440208	0.162418
GMPR	2766	2.41363	0.117342
GNA15	2769	1.54972	0.0829917
GNAL	2774	-1.05015	0.0335659
GNAO1	2775	-1.5759	0.0364133
GNB5	10681	-0.895758	0.0224586
GNG2	54331	-0.960633	0.0162808
GNG5	2787	1.14711	0.0393587
GNL2	29889	0.664351	0.0216713
GNLY	10578	-1.56873	0.0315498
GNPAT	8443	0.333024	0.178071
GNPDA1	10007	1.30176	0.000191113
GNPTAB	79158	-0.43627	0.123078
GNRH1	2796	-0.812804	0.110049
GNS	2799	1.37086	0.0151467
GOLGA4	2803	-0.794962	0.0511119
GOLGA5	9950	0.484478	0.128514
GOLGA6L10	647042	-0.646904	0.0715416
GOLGA6L3	100133220	-1.08152	0.0306267
GOLGA6L4	643707	-1.05695	0.00216785
GOLGA6L9	440295	-0.939546	0.0242152
GOLGA7B	401647	-1.66221	0.0570478
GOLGA8A	23015	-1.03958	0.0845407
GOLGA8B	440270	-1.03292	0.0633746
GOLT1B	51026	-0.486946	0.119739
GORASP1	64689	0.809316	0.0896808
GOSR1	9527	-0.444645	0.143354
GOT2	2806	0.50761	0.123567
GPA33	10223	-1.37795	0.146874
GPALPP1	55425	-0.492467	0.194517
GPAT2	150763	1.19969	0.0711794
GPBAR1	151306	1.26205	0.0887368
GPD2	2820	0.875777	0.12863
GPER1	2852	4.49874	2.0626e-05
GPI	2821	0.365765	0.173702
GPM6B	2824	-1.07949	0.00981688
GPN3	51184	0.703532	0.100394
GPNMB	10457	4.53448	0.00473995
GPR146	115330	2.02362	0.195257
GPR153	387509	-1.63571	0.00552399
GPR155	151556	-0.944028	0.0634722
GPR171	29909	-1.23565	0.0557493
GPR174	84636	-1.37162	0.0442958
GPR18	2841	-0.712977	0.157297
GPR183	1880	-0.859523	0.0140796
GPR3	2827	-0.705843	0.0420013
GPR34	2857	2.0216	0.0422829
GPR68	8111	-1.65116	0.000703275
GPR75	10936	-0.845763	0.0787386
GPRC5D	55507	2.38447	0.0666224
GPSM3	63940	-0.812118	0.00755516
GPT2	84706	1.02721	0.0782469
GPX1	2876	1.57609	3.95111e-05
GPX4	2879	0.486006	0.109087
GRAMD1C	54762	-2.2386	0.0217286
GRB10	2887	3.60961	0.000119947
GRB2	2885	0.6903	0.0676644
GRHPR	9380	0.79981	0.00940572
GRIN3B	116444	-1.53363	0.0344344
GRINA	2907	0.898233	0.123596
GRK2	156	-0.380556	0.0550565
GRK3	157	1.1318	0.105583
GRK5	2869	-0.536604	0.172494
GRM2	2912	-1.11755	0.0901254
GRN	2896	1.51156	0.0404306
GSR	2936	1.13918	0.0101479
GSTM1	2944	-4.04523	1.73554e-25
GSTM2	2946	-1.81415	0.000658275
GSTM4	2948	-1.05702	0.0866762
GSTO1	9446	1.41411	0.00147211
GSTZ1	2954	1.24788	0.000100116
GTF2B	2959	0.46544	0.0652713
GTF2F2	2963	0.660064	0.0155257
GTF2H1	2965	0.36163	0.173925
GTF3C6	112495	0.632879	0.0422373
GTPBP4	23560	0.510386	0.0671228
GTPBP8	29083	-0.577146	0.133779
GTSE1	51512	1.87024	0.00673144
GTSF1	121355	0.657343	0.165941
GUF1	60558	0.553382	0.0913223
GUSB	2990	0.331327	0.154449
GXYLT1	283464	-0.500358	0.0721385
GYG1	2992	1.38877	0.010956
GYPE	2996	2.60061	0.0183403
GYS1	2997	0.561339	0.0699355
GZMA	3001	-1.08618	0.122448
GZMB	3002	-1.46142	0.0271779
GZMH	2999	-1.52577	0.0473873
GZMK	3003	-1.1857	0.121829
GZMM	3004	-1.90209	0.00580235
H1-0	3005	2.73763	0.00200001
H1-10	8971	0.775862	0.000611819
H1-4	3008	-1.96638	0.0463331
H2AJ	55766	1.04272	0.0536362
H2AZ2	94239	-0.40781	0.131498
H2BC17	8348	2.75399	0.0971849
H2BC5	3017	1.08028	0.177583
H3-3B	3021	-0.468515	0.119437
H4-16	121504	-0.644986	0.150606
H4C8	8365	2.16515	0.0665406
HAAO	23498	1.10177	0.187465
HABP4	22927	-1.57401	0.019312
HADHA	3030	0.848454	0.00226377
HADHB	3032	1.19928	0.000996491
HAGHL	84264	-0.786484	0.105665
HAT1	8520	0.52613	0.0882055
HAUS1	115106	0.678114	0.114125
HAUS4	54930	0.538874	0.0901909
HAUS5	23354	-0.936687	0.125087
HAVCR2	84868	1.17472	0.00859221
HCAR2	338442	-2.45088	0.0277717
HCAR3	8843	-1.65371	0.153057
HCCS	3052	1.04361	0.00458361
HCN2	610	-1.5528	0.135075
HCN3	57657	-0.762182	0.186994
HDAC8	55869	0.474203	0.15453
HDAC9	9734	1.55997	0.0084441
HDC	3067	-5.36535	0.0124078
HDGF	3068	0.848238	0.177954
HDHD5	27440	0.708362	0.0503376
HDLBP	3069	1.10199	0.00269662
HEATR4	399671	-1.31232	0.0100321
HEATR9	256957	-1.12571	0.0906444
HEBP1	50865	1.37885	0.0106395
HECTD2	143279	-1.1945	0.02211
HEG1	57493	-0.906682	0.070973
HELB	92797	-0.966821	0.0564892
HERC1	8925	-0.408419	0.182663
HES4	57801	-1.62369	0.0030053
HEXB	3074	1.47389	0.00285033
HEXD	284004	-0.779206	0.0759094
HFE	3077	1.16546	0.103025
HGF	3082	2.10543	0.0112494
HIBADH	11112	0.43807	0.136518
HIGD1A	25994	0.531223	0.124943
HIGD2A	192286	0.916068	0.0228518
HINT2	84681	0.587366	0.130059
HIP1R	9026	-1.20711	0.0430012
HIRIP3	8479	-1.21302	0.10656
HIVEP2	3097	-1.24165	0.00726829
HJURP	55355	2.49945	8.57395e-12
HK1	3098	1.20734	0.0106615
HK2	3099	1.22901	0.0597575
HK3	3101	1.48121	0.0343058
HKDC1	80201	-1.67391	0.0218952
HLA-DQA2	3117	1.82889	0.0547163
HLA-DRA	3122	1.03633	0.183677
HLA-E	3133	-0.407025	0.124549
HLA-F	3134	-0.92498	0.00300531
HLX	3142	2.31901	0.0197453
HM13	81502	0.779983	0.0141842
HMBS	3145	1.73867	0.0947689
HMCES	56941	-0.630054	0.184097
HMGB2	3148	0.903473	0.116707
HMGB3	3149	1.56034	0.0279888
HMGCL	3155	0.749372	0.0274023
HMGXB4	10042	0.357518	0.127133
HMOX1	3162	1.74342	0.0169797
HMOX2	3163	-0.693108	0.111854
HNMT	3176	1.32769	0.165217
HNRNPA0	10949	-0.47863	0.0454948
HNRNPAB	3182	0.593746	0.0645913
HNRNPDL	9987	-0.537185	0.178453
HNRNPF	3185	0.552379	0.0416406
HNRNPK	3190	0.403239	0.196137
HOMEZ	57594	0.877201	0.0298721
HOPX	84525	-0.95088	0.0236327
HOXB2	3212	-1.04055	0.000351782
HOXB3	3213	-0.965355	0.000997901
HOXB4	3214	-0.643667	0.094141
HP	3240	3.2547	0.00708777
HPCAL1	3241	0.852965	0.19376
HPCAL4	51440	-1.98781	0.0442958
HPR	3250	3.03892	0.00708354
HPRT1	3251	0.764765	0.00047191
HPS5	11234	0.52207	0.0999305
HPSE	10855	1.1963	0.126688
HRH4	59340	-4.02131	1.01835e-05
HS1BP3	64342	0.484321	0.190558
HS3ST3B1	9953	-0.758122	0.0654155
HSBP1	3281	0.696682	0.125994
HSD17B10	3028	0.593716	0.00264896
HSD17B12	51144	0.740577	0.154261
HSD17B4	3295	1.36229	0.00295759
HSF2	3298	-0.373977	0.150604
HSF4	3299	0.551442	0.151107
HSPA4	3308	0.517403	0.120057
HSPH1	10808	-0.626785	0.0907919
HTRA1	5654	4.19736	0.000596631
HUS1	3364	0.310321	0.171601
HVCN1	84329	1.13933	0.00688278
HYAL2	8692	0.906478	0.127652
IAH1	285148	0.314574	0.184253
IBTK	25998	0.391674	0.12907
ICA1	3382	1.31364	0.0426958
ID2	3398	0.933744	0.0428362
ID3	3399	-2.08071	0.047143
IDE	3416	0.710289	0.0203031
IDH1	3417	2.28018	2.31381e-06
IDH2	3418	0.381057	0.194947
IDH3G	3421	0.385526	0.0835381
IDS	3423	-1.04967	0.00273596
IER2	9592	-0.977357	0.137674
IER5	51278	-0.864896	0.0192126
IFI16	3428	0.61404	0.118085
IFI27L1	122509	0.936705	0.164931
IFI27L2	83982	0.855855	0.00692542
IFI35	3430	1.07931	0.0400418
IFI44	10561	2.48571	0.0031065
IFI6	2537	1.58498	0.15051
IFIT5	24138	-0.674298	0.137352
IFITM3	10410	1.29367	0.184981
IFNAR1	3454	0.482648	0.180662
IFNG	3458	-2.0962	0.00224947
IFNGR1	3459	1.52623	0.0302557
IFNGR2	3460	1.61851	0.0177053
IFT122	55764	0.6019	0.199891
IFT80	57560	-0.7271	0.196466
IGF1R	3480	-0.871022	0.0653681
IGF2BP3	10643	2.02126	0.0279739
IGFBP2	3485	4.33822	0.000959567
IGFBP3	3486	-2.67151	0.0121799
IGFBP7	3490	0.896537	0.0384255
IGIP	492311	-1.27532	0.0156965
IGLL5	100423062	2.53904	0.0160603
IK	3550	-0.489138	0.173758
IKBKE	9641	0.430446	0.0906715
IKZF1	10320	-0.52312	0.0393855
IKZF2	22807	-1.98509	3.16781e-19
IKZF3	22806	-0.691511	0.0657151
IKZF4	64375	0.380321	0.198214
IL11RA	3590	-0.840612	0.130785
IL12RB1	3594	-0.769492	0.113564
IL15	3600	1.09147	0.0707564
IL15RA	3601	0.925623	0.110589
IL17RA	23765	0.984463	0.0354046
IL18	3606	2.5277	0.000208589
IL18BP	10068	-0.670321	0.0900341
IL1B	3553	-1.95821	0.090066
IL1R2	7850	4.96695	0.0182961
IL21R	50615	-1.17297	0.0657328
IL24	11009	-1.19846	0.0656046
IL2RA	3559	-0.667807	0.150418
IL2RB	3560	-1.51329	0.00227387
IL2RG	3561	-1.37056	0.00408625
IL32	9235	-1.41402	0.0901254
IL3RA	3563	-0.610585	0.138322
IL5RA	3568	-4.87503	1.78769e-12
IL7R	3575	-1.4766	0.000264499
IMMT	10989	0.465313	0.0699355
IMPA2	3613	1.00232	0.111151
IMPACT	55364	0.429304	0.126322
IMPAD1	54928	0.534515	0.0680093
ING5	84289	-0.717242	0.0846724
INIP	58493	0.560751	0.0450649
INKA1	389119	2.5555	0.0276211
INO80C	125476	0.571891	0.0225834
INO80E	283899	-0.94921	0.037804
INPP1	3628	0.593322	0.192925
INPP4A	3631	-0.665826	0.0254435
INPP4B	8821	-1.29825	0.123289
INPP5D	3635	-0.380057	0.177984
INPP5E	56623	-0.821922	0.0217286
INPPL1	3636	0.641363	0.0454247
INSR	3643	1.87723	0.0220455
INTS6	26512	-0.469536	0.063629
IP6K2	51447	-0.367328	0.0815909
IPO7	10527	0.485904	0.0209007
IPP	3652	-0.801545	0.032071
IQCN	80726	-1.46839	0.0053652
IQSEC3	440073	2.8118	0.08757
IRAK1	3654	0.419341	0.186237
IRAK1BP1	134728	-1.05184	0.0475396
IRAK2	3656	-0.724935	0.0264823
IRAK3	11213	2.47026	0.0147573
IRF2BP1	26145	-1.14265	0.0325082
IRF3	3661	-0.580045	0.17188
IRF5	3663	1.57031	0.00749955
IRF8	3394	1.11639	0.0458941
ISG20L2	81875	-0.341104	0.182085
ISYNA1	51477	-0.708346	0.153348
ITFG1	81533	0.932286	0.0161883
ITGA1	3672	1.71168	0.00337189
ITGA7	3679	1.90833	0.0388938
ITGAM	3684	1.08439	0.0400418
ITGB2	3689	0.938224	0.0339539
ITGB7	3695	-1.07677	0.12581
ITGB8	3696	-3.77164	2.74297e-05
ITK	3702	-1.09572	0.0827066
ITM2A	9452	-1.84503	0.00212268
ITM2C	81618	1.27079	0.192721
ITPKB	3707	-1.13602	0.0234885
ITPKC	80271	0.971521	0.132483
ITPR3	3710	-0.840871	0.0467766
ITPRID2	6744	0.715738	0.198961
ITPRIPL1	150771	-1.11199	0.0156813
ITPRIPL2	162073	1.34302	0.0947689
ITSN1	6453	1.78758	0.0217515
JADE1	79960	-0.721927	0.00300125
JADE2	23338	-1.23412	0.0031065
JADE3	9767	1.37259	0.0281107
JAG1	182	1.85193	0.0125355
JAGN1	84522	0.750425	0.0234043
JAK1	3716	-0.546199	0.00087561
JAK2	3717	1.38593	0.00713342
JAKMIP1	152789	-1.21827	0.0217064
JAKMIP2	9832	-1.68387	0.00152141
JAM3	83700	-1.03756	0.104049
JCHAIN	3512	3.15276	0.000118091
JDP2	122953	1.87484	0.0441275
JKAMP	51528	0.487955	0.139012
JMY	133746	-0.405628	0.142778
JPH4	84502	1.89618	0.0443416
JUN	3725	-0.922747	0.086289
JUNB	3726	-0.624218	0.185579
JUND	3727	-1.29655	0.00262798
JUP	3728	1.54964	0.0573254
KANK2	25959	2.70279	0.0924596
KANK3	256949	-2.00562	0.00726105
KANSL1	284058	-0.49918	0.0211582
KANSL2	54934	-0.530552	0.00775904
KARS1	3735	0.452007	0.177765
KAT6A	7994	-0.498346	0.141998
KAT6B	23522	-0.780859	0.00550226
KATNBL1	79768	-0.812134	0.00334527
KBTBD11	9920	0.876059	0.123596
KBTBD4	55709	-0.776143	0.0363692
KBTBD6	89890	-1.1875	0.0200017
KCNA3	3738	-0.794436	0.0454884
KCNC4	3749	-0.789668	0.00620458
KCND3	3752	-1.80185	0.0746186
KCNE1	3753	2.36351	0.0165465
KCNE1B	102723475	2.84345	0.0202209
KCNE3	10008	1.88909	0.0476202
KCNK13	56659	2.68115	0.026965
KCNMA1	3778	3.41749	7.62243e-06
KCNMB1	3779	1.48306	0.157886
KCNQ1	3784	0.978578	0.0029767
KCTD12	115207	2.04046	0.0139076
KCTD13	253980	-0.581879	0.0358683
KCTD3	51133	1.58051	3.64423e-05
KCTD5	54442	0.652463	0.00451328
KDELR1	10945	0.703584	0.0087922
KDELR2	11014	0.822599	0.0030053
KDM1B	221656	0.792184	0.162418
KDM2A	22992	-0.364534	0.155105
KDM3A	55818	-0.639896	0.0404058
KDM5A	5927	-0.318687	0.185183
KDM6B	23135	-0.769849	0.100951
KEL	3792	2.32635	0.137375
KIAA0100	9703	0.582196	0.0711573
KIAA0355	9710	-0.691013	0.0355036
KIAA0586	9786	-0.422045	0.088426
KIAA0895L	653319	0.889094	0.0102369
KIAA0930	23313	1.45775	0.00169248
KIAA1143	57456	-0.434939	0.0461755
KIAA1257	57501	-1.64668	0.0945379
KIAA1324	57535	-1.1627	0.10907
KIAA1328	57536	-0.646582	0.130233
KIAA1522	57648	1.06368	0.0686975
KIAA1671	85379	-1.70195	0.0595525
KIAA1958	158405	2.06946	0.00525074
KIAA2026	158358	-0.68391	0.002831
KIF11	3832	1.87349	1.90631e-06
KIF14	9928	2.5144	6.97858e-06
KIF15	56992	2.01584	0.000221118
KIF18A	81930	0.908035	0.0646937
KIF18B	146909	2.84034	1.10286e-05
KIF19	124602	-2.26441	0.00785542
KIF20B	9585	-1.05214	0.0657295
KIF21A	55605	-1.91699	0.000379231
KIF21B	23046	-1.2184	0.00083404
KIF22	3835	-1.00951	0.03079
KIF23	9493	2.60296	8.70544e-10
KIF26A	26153	2.28787	0.153671
KIF2A	3796	-0.444723	0.0387117
KIF2C	11004	1.8771	0.000400894
KIF3A	11127	-1.57794	0.00187041
KIF4A	24137	3.06242	5.50657e-05
KIF5C	3800	-1.32457	0.00491359
KIFC1	3833	2.31366	0.00012332
KIFC2	90990	-0.5981	0.199274
KIFC3	3801	-1.27063	0.0777193
KIR2DL1	3802	-2.91707	1.16834e-08
KIR2DL3	3804	-1.8766	0.000119947
KIR2DS4	3809	-1.86629	0.0588647
KIR3DL1	3811	-2.84064	2.7531e-05
KIR3DL2	3812	-0.876037	0.111452
KIZ	55857	-0.537821	0.073529
KLC2	64837	-0.730003	0.136245
KLC4	89953	-0.635889	0.0364651
KLF12	11278	-1.31655	0.0200184
KLF16	83855	-0.730953	0.00462041
KLF2	10365	-1.5039	2.21318e-05
KLF5	688	-1.21073	0.133513
KLHDC2	23588	-0.528796	0.147106
KLHDC4	54758	-0.97269	0.0281107
KLHDC8A	55220	4.23208	0.148411
KLHL11	55175	-0.822669	0.0194857
KLHL12	59349	0.347219	0.198214
KLHL14	57565	1.93628	0.0539991
KLHL15	80311	0.655346	0.0992464
KLHL25	64410	-0.823533	0.105309
KLHL28	54813	-0.60893	0.0152753
KLHL3	26249	-1.25998	0.0541347
KLHL42	57542	-0.569534	0.14528
KLHL8	57563	1.30516	0.0358738
KLRB1	3820	-2.42513	8.83562e-07
KLRC1	3821	-1.10979	0.119437
KLRC4	8302	-0.845558	0.0871674
KLRD1	3824	-0.793523	0.00144606
KLRF1	51348	-1.49713	0.00531148
KLRG1	10219	-2.31621	6.46597e-07
KMO	8564	0.857939	0.134025
KMT2A	4297	-0.390283	0.136267
KMT2B	9757	-0.538829	0.0155705
KMT2E	55904	-0.728296	2.88947e-05
KMT5C	84787	-0.768827	0.00152141
KNL1	57082	1.73276	0.00018859
KNSTRN	90417	1.10101	0.00713059
KPNA5	3841	-0.984277	0.0542335
KPTN	11133	0.787627	0.0156178
KRBA1	84626	-0.710756	0.183392
KRI1	65095	-1.00467	0.0615062
KRR1	11103	-0.891934	0.00658341
KRT23	25984	-2.28256	0.00669672
KRT72	140807	-1.97255	0.0220455
KRT73	319101	-2.09742	0.0400418
KRTCAP3	200634	-1.08344	0.0354288
KY	339855	-3.29798	0.0117633
L3MBTL3	84456	-0.59035	0.0157751
LACC1	144811	0.97031	0.0488517
LACTB	114294	0.947267	0.0878326
LAIR1	3903	0.80747	0.0165718
LAMA2	3908	-2.07471	1.63348e-06
LAMB2	3913	1.43069	0.189841
LAMC1	3915	2.72843	8.94637e-06
LAMTOR2	28956	0.721049	0.00408625
LAMTOR4	389541	-0.270862	0.195549
LAMTOR5	10542	0.628312	0.142361
LAP3	51056	1.70592	0.000677713
LAPTM4B	55353	1.53083	0.0635556
LAT	27040	-1.13679	0.189605
LAT2	7462	0.890768	0.162528
LAX1	54900	-0.639651	0.135727
LBH	81606	-1.51473	0.00884687
LCK	3932	-1.2954	0.0825117
LCNL1	401562	-2.4125	0.000120505
LCORL	254251	0.648669	0.137367
LCP1	3936	0.725911	0.0583561
LDB1	8861	-0.352153	0.172125
LDHA	3939	1.1205	0.000385467
LDLR	3949	1.57662	0.00772646
LDLRAD3	143458	2.95299	0.0140898
LDOC1	23641	-1.09042	0.193625
LEMD3	23592	-0.529714	0.00959766
LENG1	79165	-1.08992	0.0493316
LENG8	114823	-0.53101	0.089304
LEPROT	54741	0.81689	0.144646
LGALS1	3956	1.26191	0.00507719
LGALS12	85329	1.21404	0.180839
LGALS3	3958	1.43348	0.00541061
LGALS8	3964	0.642253	0.112222
LGALS9	3965	1.29321	0.0437622
LGALS9B	284194	-1.12214	0.0666304
LGR6	59352	-2.18433	9.20364e-07
LHFPL2	10184	2.70163	0.00062526
LHFPL6	10186	2.89715	0.11451
LIG1	3978	-0.923132	0.136539
LIG4	3981	0.495817	0.0845104
LILRA4	23547	-1.93182	0.100075
LILRA5	353514	1.4286	0.0566897
LILRA6	79168	1.40869	0.0955535
LILRB4	11006	1.76157	0.0389297
LILRB5	10990	2.42822	0.00374161
LIM2	3982	-2.66673	0.000708091
LIMD2	80774	-0.773404	0.131796
LIN54	132660	-0.563604	0.0159541
LIN7C	55327	-0.911145	0.0880805
LINC01410	103352539	1.65312	0.0830313
LINC01579	105369203	3.17394	0.104192
LINGO1	84894	3.29431	0.12581
LIPA	3988	1.59059	1.68998e-09
LIPE	3991	-0.983324	0.189817
LITAF	9516	-1.151	0.0236701
LIX1L	128077	-0.573261	0.110589
LLGL1	3996	-0.656297	0.0341855
LLGL2	3993	-1.68568	0.000164902
LMAN2	10960	0.312547	0.16837
LMBR1	64327	0.558834	0.173706
LMBR1L	55716	-0.526896	0.0496715
LMF1	64788	-0.682417	0.131579
LMF2	91289	-0.622592	0.122162
LMNA	4000	-0.859819	0.0144175
LMNB1	4001	1.11069	0.00388628
LMO2	4005	1.98033	0.00256565
LMO7	4008	-0.921415	0.115533
LMTK3	114783	-2.36985	0.013475
LNPEP	4012	-0.705123	0.0189444
LONP2	83752	0.330495	0.168768
LONRF3	79836	1.30374	0.0742113
LOXHD1	125336	1.32908	0.196552
LOXL2	4017	-1.02725	0.0290442
LPCAT1	79888	-0.828321	0.00860936
LPCAT3	10162	0.588826	0.188772
LPCAT4	254531	-0.734018	0.0289812
LPL	4023	4.38263	0.0015022
LPXN	9404	0.480012	0.0570471
LRATD2	157638	-1.50976	0.0353812
LRFN1	57622	-0.898336	0.0359956
LRFN3	79414	-2.20938	0.000640781
LRIF1	55791	-0.526516	0.184753
[truncated: 2,247 more rows]

## Sheet: Lung-CoV2 to Lung-CTL
Supplemental Data 2b. DEGs Lung-CoV2 vs. Lung-CTL
geneSymbol	geneEntrezID	log2FoldChange	padj
A2M	2	-3.08572	0.0588211
AAK1	22848	-3.39492	0.130379
ABCC3	8714	2.51824	0.173571
ABCF1	23	-2.64975	0.119523
ABI3	51225	-3.49919	0.184181
ABLIM1	3983	-2.93407	0.0748224
ABLIM3	22885	-3.72845	0.0601481
ABR	29	-2.86268	0.10627
ABT1	29777	-2.71422	0.165751
ABTB1	80325	-3.27475	0.159068
ACAD8	27034	-4.94752	0.0831083
ACADVL	37	-2.57321	0.0917028
ACO2	50	-3.92523	0.130838
ACOD1	730249	8.66339	2.19394e-09
ACOT1	641371	-4.99058	0.0893399
ACP2	53	-4.05764	0.106095
ACSL1	2180	3.19734	0.0218116
ACSS1	84532	-3.58928	0.18281
ACTB	60	2.81007	0.0203422
ACTL6A	86	-4.72351	0.113758
ACTN4	81	-2.2003	0.193294
ACTR1B	10120	-5.3262	0.0133133
ACVR1	90	-3.80729	0.152512
ACVRL1	94	-5.78408	0.000472174
ADA2	51816	2.82154	0.0591736
ADAM15	8751	-6.14173	0.00209516
ADAM17	6868	-5.26983	0.0691485
ADAMDEC1	27299	3.2815	0.179675
ADAMTS1	9510	-3.33099	0.0609361
ADAMTS13	11093	3.22304	0.192124
ADAMTS2	9509	-4.00043	0.0749292
ADAMTS9	56999	-2.04552	0.142568
ADAMTSL3	57188	-4.53209	0.168876
ADAP1	11033	3.92553	0.00375863
ADCY4	196883	-4.03435	0.0405665
ADCY6	112	-5.15516	0.0651574
ADCYAP1	116	3.95501	0.197122
ADD1	118	-2.60355	0.17477
ADGRD1	283383	-3.64766	0.0858675
ADGRE1	2015	4.81314	4.11177e-05
ADGRE5	976	-2.52801	0.0983748
ADGRG3	222487	2.69496	0.121763
ADGRL2	23266	-2.39198	0.15883
ADH1B	125	-3.28744	0.139184
ADIPOR2	79602	-2.82202	0.137823
ADNP2	22850	-4.68018	0.0510482
ADRA2A	150	2.99596	0.0838722
AEBP1	165	-2.14292	0.14953
AEBP2	121536	-4.72732	0.107235
AEN	64782	-3.82342	0.0588211
AFAP1L1	134265	-2.87445	0.158851
AFDN	4301	-4.64035	0.011504
AFF4	27125	-2.705	0.110318
AFG3L2	10939	-4.16656	0.0929412
AFMID	125061	-4.42954	0.152512
AGAP3	116988	-4.20215	0.0378611
AGAP4	119016	-3.25001	0.173156
AGAP6	414189	-3.86814	0.0820296
AGPAT2	10555	-3.90249	0.0968487
AHNAK	79026	-3.54716	0.0132584
AIF1L	83543	-3.45875	0.169417
AIM2	9447	4.38245	0.0204805
AIP	9049	-3.91921	0.0570779
AKAP1	8165	-5.17532	0.0648772
AKAP13	11214	-2.2652	0.171932
AKAP17A	8227	-5.79199	0.0251243
AKNA	80709	-2.86718	0.184255
AKR1B10	57016	8.57507	1.06706e-06
AKR1B15	441282	5.71664	0.0737285
AKT3	10000	-2.70651	0.171656
ALAS1	211	-3.27788	0.110931
ALDH3A1	218	4.24319	0.0191936
ALDOC	230	-5.12503	0.0725036
ALKBH5	54890	-3.01565	0.116458
ALKBH6	84964	3.75334	0.105799
ALOX5AP	241	5.98401	6.21168e-10
ALPK1	80216	3.06797	0.0209933
ALPL	249	3.31116	0.0272875
ALS2CL	259173	-6.30611	0.011491
AMBRA1	55626	-3.64825	0.169425
AMFR	267	-3.6446	0.0786303
AMOTL1	154810	-3.43846	0.0534654
ANAPC11	51529	-3.27816	0.0934622
ANGEL1	23357	-4.88159	0.0888592
ANGPTL2	23452	-3.62152	0.0584904
ANGPTL6	83854	5.13511	0.00267769
ANKDD1A	348094	-4.38737	0.154645
ANKRD10	55608	-2.74104	0.0782261
ANKRD22	118932	4.61547	0.0151995
ANKRD54	129138	-4.77639	0.101486
ANKS1A	23294	-3.0467	0.177288
ANKZF1	55139	-4.09653	0.0648772
ANO6	196527	-2.70594	0.142568
ANP32A	8125	2.11926	0.121344
ANP32D	23519	3.471	0.101877
ANXA2R	389289	3.17681	0.0318407
ANXA6	309	-3.02032	0.0737285
AOC3	8639	-3.52019	0.0873062
AP2A2	161	-2.67353	0.146426
APBB1IP	54518	4.44894	0.000264594
APH1A	51107	-3.61187	0.043992
APOBEC3A	200315	5.78394	2.3003e-08
APOL6	80830	2.30926	0.0913139
AQP1	358	-4.20355	0.0189292
AQP9	366	5.80173	4.42612e-07
ARAP3	64411	-6.58197	0.0072036
ARC	23237	-4.7557	0.110124
ARF5	381	-3.11444	0.13542
ARFGAP1	55738	-3.24457	0.110318
ARFRP1	10139	-4.78349	0.0119562
ARHGAP10	79658	-5.80537	0.0265357
ARHGAP4	393	-4.95305	0.100387
ARHGAP9	64333	2.28205	0.127543
ARHGDIB	397	3.02408	0.0322936
ARHGEF15	22899	-7.04089	0.00289517
ARHGEF25	115557	-4.45742	0.187718
ARHGEF7	8874	-3.11735	0.0937384
ARL13B	200894	-4.12602	0.101902
ARL5B	221079	2.86111	0.0693548
ARMC5	79798	-4.16693	0.194775
ARMC6	93436	-4.53082	0.136271
ARPC5L	81873	-2.58366	0.155949
ARRB2	409	3.93361	0.0011448
ARRDC2	27106	-5.34853	0.0088422
ARSL	415	3.67985	0.0671321
ASB1	51665	-5.67148	0.0308637
ASB13	79754	-4.47909	0.162327
ASB6	140459	-4.97275	0.0811913
ASB8	140461	-4.40772	0.155629
ASCL4	121549	7.90542	0.0209933
ASL	435	-3.5987	0.18281
ASMTL	8623	-5.10777	0.0741802
ASXL1	171023	-2.53634	0.130051
ASXL2	55252	-3.66883	0.173021
ATAD3A	55210	-4.10026	0.0993497
ATAD3B	83858	-4.45383	0.0635984
ATF4	468	-2.13923	0.130695
ATF6B	1388	-3.2147	0.175788
ATG101	60673	-5.52754	0.0380578
ATG16L1	55054	-3.59657	0.127011
ATG4B	23192	-4.88846	0.0141156
ATP1A1	476	-2.354	0.102375
ATP1B4	23439	7.10764	0.0885626
ATP2A3	489	-3.02163	0.19173
ATP5MF	9551	2.13555	0.155715
ATP6V0A1	535	-4.15772	0.0363193
ATP6V0A2	23545	-5.20977	0.0611694
ATP6V0D1	9114	-2.64627	0.149722
ATP7B	540	4.85203	0.000533412
ATRX	546	-5.62309	0.0329138
ATXN7L3	56970	-3.79417	0.0973905
AUP1	550	-2.40051	0.144913
B4GALT2	8704	-3.81538	0.139609
B4GALT3	8703	-4.43842	0.0241687
B4GALT7	11285	-3.62976	0.172511
BAALC	79870	-4.9121	0.0866488
BAG3	9531	-2.4805	0.0989653
BAG6	7917	-2.27584	0.148196
BAIAP2	10458	-3.50905	0.129712
BAIAP2L1	55971	-3.94039	0.0800267
BANF1	8815	1.91719	0.192962
BANP	54971	-3.5337	0.139324
BAP1	8314	-6.4827	0.0078518
BASP1	10409	3.85861	0.00041886
BAZ2A	11176	-2.48615	0.192397
BBOF1	80127	3.12426	0.196564
BBS1	582	5.10369	0.0556675
BBS4	585	-4.15739	0.195751
BCAR1	9564	-3.75736	0.0588211
BCAT1	586	-4.24845	0.0831059
BCAT2	587	-4.99532	0.0826018
BCL2A1	597	6.20226	9.98134e-10
BCL2L14	79370	4.95783	0.00140806
BCL2L2	599	-4.45325	0.0343477
BCL3	602	2.90225	0.0161903
BCOR	54880	-4.76188	0.0430295
BEST1	7439	2.43922	0.184596
BHLHE40	8553	-2.11587	0.135993
BIN1	274	-2.78802	0.169348
BIN2	51411	2.84418	0.0361537
BIN3	55909	-4.42955	0.148196
BLCAP	10904	-4.18581	0.0394346
BLOC1S1	2647	3.14251	0.0322299
BMS1	9790	-3.00509	0.113111
BRD9	65980	-3.20812	0.121465
BSDC1	55108	-3.48433	0.0864557
BST1	683	3.50652	0.0265357
BTBD17	388419	5.96362	0.040132
BTBD19	149478	4.32961	0.000345462
BTG2	7832	-2.54772	0.125807
BTN2A2	10385	-4.50672	0.0654942
BTNL9	153579	-4.67783	0.075434
BUD13	84811	-3.98151	0.117575
BUD23	114049	-3.02173	0.10477
BYSL	705	-2.92083	0.192962
C12orf10	60314	-4.08275	0.102524
C12orf57	113246	-3.95545	0.0522566
C14orf132	56967	-5.0878	0.0857754
C15orf48	84419	4.47813	0.0114994
C19orf84	147646	7.37332	7.49419e-05
C1orf194	127003	3.44976	0.104601
C1orf216	127703	-3.70494	0.164685
C1QB	713	2.00306	0.155715
C1QC	714	3.67624	0.00149283
C1QTNF1	114897	-2.77068	0.100839
C2	717	2.3271	0.153077
C20orf203	284805	5.13985	0.160049
C20orf27	54976	-4.69456	0.136085
C2CD2	25966	-5.896	0.0223493
C3AR1	719	4.03088	0.00159721
C3orf86	102724231	6.26987	4.9298e-05
C4orf3	401152	2.47047	0.0763743
C4orf50	389197	3.68755	0.169425
C5AR1	728	2.59228	0.0584904
C6	729	4.81254	0.0248193
C6orf201	404220	4.62897	0.155735
C6orf47	57827	-4.48067	0.13987
C7orf25	79020	6.31182	0.0532229
C7orf50	84310	-4.70306	0.0436837
C8A	731	4.97129	0.189049
C8orf33	65265	-2.95814	0.139248
C8orf58	541565	-4.23044	0.183223
CA1	759	5.72775	0.00677925
CA12	771	3.14983	0.143902
CA8	767	-3.95804	0.160559
CAB39L	81617	-4.04302	0.130648
CACNA1A	773	3.88585	0.0109724
CACNA1C	775	-3.58814	0.192124
CACNA1E	777	4.19718	0.0782261
CACNG6	59285	4.3533	0.18633
CALHM2	51063	-5.03804	0.0930961
CALR	811	-2.55884	0.0788787
CAMP	820	4.03739	0.133177
CANT1	124583	-4.20215	0.0588217
CAP1	10487	-2.45697	0.192642
CAPRIN2	65981	-4.44627	0.145515
CAPZA1	829	2.42493	0.104416
CARD16	114769	4.74794	2.67619e-05
CARD17	440068	5.30686	0.000685621
CASP1	834	2.41607	0.152915
CASP4	837	2.79066	0.0238049
CASP5	838	5.98288	2.37904e-08
CAVIN1	284119	-5.54825	0.00059247
CAVIN3	112464	-3.74439	0.152865
CBFA2T2	9139	-4.44503	0.147329
CBX4	8535	2.28817	0.159972
CBX7	23492	-4.3025	0.075434
CCAR1	55749	-3.03044	0.159599
CCDC124	115098	-2.7954	0.155762
CCDC130	81576	-4.32042	0.075434
CCDC137	339230	-4.85896	0.0913261
CCDC185	164127	4.80994	0.151135
CCDC186	55088	-4.2771	0.174993
CCDC194	110806280	5.86346	0.0224735
CCDC38	120935	5.8993	0.0203422
CCDC57	284001	-3.59263	0.184181
CCDC60	160777	4.63334	0.0786303
CCDC69	26112	-2.66561	0.148146
CCDC71L	168455	2.01283	0.158384
CCDC84	338657	-5.49062	0.0403876
CCDC86	79080	-3.74609	0.155715
CCDC9	26093	-4.59621	0.124685
CCL11	6356	6.0071	5.04801e-08
CCL15	6359	4.62366	0.0334146
CCL18	6362	3.82814	0.00637409
CCL19	6363	4.34564	0.000204583
CCL2	6347	2.82882	0.0638902
CCL3	6348	3.74826	0.0588217
CCL3L1	6349	8.25785	7.71058e-08
CCL4	6351	7.8588	1.35633e-10
CCL4L2	9560	8.75032	2.19985e-12
CCL7	6354	5.25389	0.000469378
CCL8	6355	6.92225	2.18704e-11
CCM2	83605	-3.34691	0.0956828
CCN2	1490	-4.63902	0.0125289
CCN5	8839	-6.83392	0.0145906
CCND1	595	-3.87814	0.0251252
CCND3	896	-2.91847	0.146177
CCNL2	81669	-5.05644	0.00717666
CCPG1	9236	2.49775	0.153584
CCR1	1230	3.73376	0.00390728
CCR7	1236	-4.30192	0.144854
CCRL2	9034	2.41007	0.143935
CCT4	10575	-2.51309	0.182799
CCT5	22948	-2.19824	0.194832
CCT8	10694	-4.20094	0.0155508
CD164	8763	2.32806	0.146712
CD2BP2	10421	-4.36104	0.0223493
CD320	51293	-4.56688	0.0708471
CD34	947	-5.5529	0.0274622
CD37	951	4.31349	0.000140453
CD38	952	4.2275	0.000954145
CD4	920	2.34306	0.153547
CD53	963	4.36796	0.000333964
CD55	1604	2.23532	0.122864
CD69	969	3.63415	0.0196891
CD74	972	2.34375	0.0755403
CD82	3732	-2.57671	0.151813
CD8A	925	-3.53797	0.194832
CD9	928	-2.70898	0.131217
CDA	978	5.18718	0.00061248
CDC37	11140	-3.95469	0.003661
CDC42BPB	9578	-2.95569	0.151011
CDCA7	83879	4.13731	0.0762349
CDH11	1009	-2.87789	0.176829
CDH2	1000	4.07272	0.0465335
CDH5	1003	-1.91734	0.18882
CDHR5	53841	4.84061	0.0308637
CDK10	8558	-3.76861	0.0858675
CDK18	5129	-4.98966	0.0831419
CDK4	1019	-3.76941	0.0694552
CDK9	1025	-3.73263	0.0605739
CDKN2AIP	55602	-5.75481	0.0350591
CEACAM1	634	4.40419	0.00219999
CEACAM3	1084	5.32394	7.12769e-06
CEACAM6	4680	2.66748	0.0588211
CEACAM8	1088	4.12124	0.068705
CELA3B	23436	4.98201	0.192124
CEMIP2	23670	-2.62657	0.121636
CENPC	1060	-4.16957	0.193747
CENPT	80152	-3.86988	0.0956828
CEP68	23177	-4.55357	0.136271
CERK	64781	-2.6811	0.130877
CERS5	91012	-3.65935	0.0781553
CERS6	253782	3.17554	0.0470901
CERT1	10087	-4.06652	0.117674
CETN1	1068	6.63888	0.022961
CFAP20	29105	-5.5594	0.0364826
CFAP300	85016	3.48639	0.154635
CFAP36	112942	-4.95912	0.0265357
CFAP77	389799	4.47198	0.0748977
CFL1	1072	2.66497	0.0325255
CFLAR	8837	1.87272	0.191711
CGRRF1	10668	-4.24491	0.184181
CHD2	1106	-2.81874	0.0888592
CHI3L1	1116	4.77753	0.00154571
CHI3L2	1117	4.91972	6.22889e-05
CHID1	66005	-3.57969	0.130838
CHIT1	1118	3.20263	0.0223585
CHMP1A	5119	-3.85783	0.0510024
CHRAC1	54108	2.14177	0.157474
CHROMR	101927027	2.97582	0.0897788
CIB1	10519	-3.73835	0.0292476
CIR1	9541	1.97073	0.19173
CIRBP	1153	-3.78982	0.0114994
CKB	1152	-4.32028	0.0202937
CKS1B	1163	-4.81826	0.0964368
CLC	1178	6.52729	1.06706e-06
CLCN6	1185	-3.90191	0.127543
CLDN2	9075	4.71865	0.087058
CLDN4	1364	-2.95526	0.197122
CLDN5	7122	-5.22683	0.00287438
CLEC12A	160364	4.28273	0.00444163
CLEC12B	387837	4.61498	0.098622
CLEC1A	51267	2.07756	0.189958
CLEC4A	50856	3.68948	0.167916
CLEC4D	338339	7.08321	2.91165e-09
CLEC4E	26253	7.5485	4.64194e-16
CLEC7A	64581	3.73806	0.0123091
CLIC3	9022	-4.17591	0.193747
CLIP4	79745	-3.66279	0.16706
CLPS	1208	5.75204	0.195951
CLPTM1L	81037	-2.60853	0.160374
CMC2	56942	2.49802	0.0877517
CMPK2	129607	3.70628	0.01958
CMTM2	146225	4.1231	0.0730682
CNOT1	23019	-3.11976	0.136648
CNST	163882	-3.34345	0.127016
CNTN2	6900	4.00743	0.134856
CNTROB	116840	-3.17525	0.171521
COASY	80347	-3.67719	0.0885626
COG1	9382	-4.59474	0.125693
COG4	25839	-3.64057	0.129712
COL12A1	1303	-5.2646	0.018471
COL16A1	1307	-3.77898	0.145922
COL2A1	1280	4.74448	0.0856679
COL9A2	1298	2.83744	0.183223
COLGALT1	79709	-2.79123	0.144158
COPZ2	51226	-5.13359	0.112108
CORO1C	23603	-2.68919	0.152272
COX4I1	1327	-2.06922	0.15944
CPA5	93979	5.97361	0.0708471
CPAMD8	27151	-3.44297	0.123355
CPE	1363	-3.77125	0.118208
CPLX2	10814	6.39101	6.81291e-06
CPSF7	79869	-3.11028	0.0964635
CPXM2	119587	-5.61853	0.0782261
CR1	1378	3.85124	0.0126871
CRABP1	1381	6.56801	0.00034555
CRAMP1	57585	-4.56703	0.128807
CRCT1	54544	8.67445	0.00267336
CREB3L2	64764	-3.07721	0.116458
CREBZF	58487	-4.91081	0.029517
CRELD2	79174	-3.41892	0.127016
CRIP2	1397	-2.51723	0.196564
CRISP3	10321	7.39573	6.00915e-05
CRTC2	200186	-2.49056	0.199985
CRY2	1408	-4.81217	0.0343477
CRYAB	1410	2.19832	0.101486
CSF2RB	1439	3.10382	0.0218855
CSF3R	1441	4.49493	0.000119727
CSNK1A1	1452	-2.69191	0.125361
CSNK1D	1453	-2.29553	0.133988
CSNK2A2	1459	-2.92462	0.156142
CSNK2B	1460	2.35138	0.0811913
CSPG4	1464	-3.54829	0.0788787
CSRNP1	64651	-2.14699	0.144637
CST7	8530	2.84055	0.0703289
CSTA	1475	4.6979	0.000235082
CTCF	10664	-5.46396	0.041897
CTDP1	9150	-4.93828	0.0849694
CTDSP2	10106	-3.03734	0.0557929
CTF1	1489	4.05139	0.0176486
CTPS1	1503	-4.85168	0.0363188
CTSE	1510	3.5721	0.0192989
CTSL	1514	-2.41472	0.18738
CTSS	1520	2.01648	0.171414
CTTN	2017	-3.241	0.0588217
CUL1	8454	-4.14159	0.0288398
CUL9	23113	-4.46223	0.147333
CWC22	57703	-3.55415	0.13994
CWF19L2	143884	-4.89849	0.0948425
CXCL10	3627	5.45947	0.000249163
CXCL11	6373	3.95929	0.0736944
CXCL16	58191	2.96269	0.0123902
CXCL17	284340	3.6901	0.0103013
CXCR2	3579	3.21123	0.136164
CXorf21	80231	5.33192	2.92446e-05
CXorf40A	91966	-3.78867	0.146204
CXorf40B	541578	-4.53831	0.0584904
CXXC5	51523	-3.71416	0.156211
CYB5R1	51706	-3.61646	0.113486
CYBB	1536	2.98031	0.0209933
CYBRD1	79901	-3.41208	0.079941
CYC1	1537	-3.16071	0.0874113
CYHR1	50626	-3.79532	0.155715
CYP19A1	1588	7.26104	3.92304e-07
CYP1A1	1543	-6.27984	0.0114994
CYP24A1	1591	3.76008	0.113486
CYP2J2	1573	5.37804	0.0517155
CYP3A5	1577	-7.12185	0.0106155
CYP4F3	4051	4.22134	0.0815718
CYP7B1	9420	3.91667	0.0242028
CYSTM1	84418	2.83161	0.0244654
CYTH1	9267	-4.44105	0.00810397
CYTIP	9595	2.24371	0.169118
DAAM1	23002	-4.01074	0.111221
DAAM2	23500	-5.38877	0.0604885
DAB2IP	153090	-3.12823	0.116629
DAPK3	1613	-5.66896	0.00754204
DAPP1	27071	5.88168	5.81568e-09
DAXX	1616	-2.53558	0.192962
DBF4B	80174	2.90066	0.176688
DBNDD1	79007	3.70772	0.0417315
DCAF12L1	139170	5.27689	0.155715
DCAF13	25879	-3.53995	0.0806417
DCAF5	8816	-3.02626	0.130695
DCDC2C	728597	4.25899	0.167916
DCHS1	8642	-5.18467	0.0629035
DCUN1D3	123879	1.96428	0.165625
DCUN1D4	23142	-3.86202	0.140141
DDB1	1642	-3.21894	0.0663751
DDB2	1643	-4.99665	0.0832143
DDR2	4921	-2.85823	0.143411
DDT	1652	-5.58366	0.0351976
DDTL	100037417	-5.63884	0.0325237
DDX23	9416	-2.28945	0.154489
DDX39A	10212	-3.48637	0.058508
DDX42	11325	-3.81531	0.0314773
DDX5	1655	-2.61256	0.0388263
DDX56	54606	-3.3184	0.0705913
DDX58	23586	3.11247	0.0305489
DDX60	55601	2.49526	0.0858675
DDX60L	91351	5.60656	1.97995e-07
DENND2A	27147	-4.59788	0.0894168
DENND3	22898	-2.76241	0.130838
DEPP1	11067	-2.39008	0.131479
DES	1674	-5.00083	0.0331089
DGKD	8527	-3.21622	0.103197
DGKE	8526	-4.62569	0.121743
DHDDS	79947	-4.87869	0.0894065
DHPS	1725	-3.02884	0.148958
DHRS9	10170	2.61896	0.182461
DHX29	54505	-5.18358	0.0638349
DHX32	55760	-3.64949	0.178953
DHX9	1660	-2.43396	0.14057
DIAPH1	1729	-2.42297	0.190336
DIDO1	11083	-3.02861	0.108872
DIP2A	23181	-5.43972	0.0438487
DIPK2B	79742	-4.62863	0.0787508
DISP1	84976	-4.31931	0.178465
DKK3	27122	-2.83027	0.109638
DLG4	1742	-4.20973	0.188313
DLK1	8788	4.79593	0.104401
DLL1	28514	-5.3624	0.0494434
DLL4	54567	-3.8757	0.0490899
DLST	1743	-3.17124	0.0588217
DLX2	1746	5.72946	0.0123588
DMBT1	1755	2.5238	0.11196
DMRT1	1761	4.64825	0.1114
DMRTB1	63948	7.10764	0.0885626
DNAAF1	123872	4.33378	0.000500028
DNAAF3	352909	5.23339	0.00790329
DNAH7	56171	3.36171	0.169417
DNAJB2	3300	-3.32433	0.0764031
DNAJC11	55735	-4.16832	0.194096
DNAJC7	7266	-3.90721	0.0654942
DNASE1	1773	2.96516	0.143753
DNMT1	1786	-4.11841	0.0635984
DNPEP	23549	-2.93081	0.109335
DNTTIP1	116092	-3.04814	0.174394
DOCK1	1793	-3.63644	0.0929412
DOCK6	57572	-2.78528	0.111221
DOCK9	23348	-3.0132	0.0951413
DOK2	9046	-4.69372	0.130708
DOK3	79930	4.15519	0.000333964
DOK4	55715	-4.44554	0.153003
DPH1	1801	-4.23245	0.0857059
DPH2	1802	-3.09082	0.165751
DPH7	92715	-5.33925	0.0517261
DPM3	54344	-3.95378	0.131479
DPP7	29952	-3.67388	0.068705
DPT	1805	-4.04133	0.112108
DPYSL3	1809	-3.37831	0.116458
DRD2	1813	4.84128	0.0736215
DST	667	-3.16849	0.0730267
DTX3	196403	-3.43254	0.199595
DTX4	23220	-5.72985	0.0308637
DUSP1	1843	-2.93846	0.0745266
DUSP10	11221	-4.66608	0.133837
DUSP7	1849	-3.47372	0.158384
DYNLT1	6993	2.4229	0.0910289
DYRK2	8445	-4.84683	0.0946738
DYRK3	8444	-5.3894	0.063291
E2F4	1874	-2.87503	0.125635
EBLN1	340900	6.07019	0.102524
EBNA1BP2	10969	-3.81649	0.0588217
ECE1	1889	-2.4673	0.185598
EDC3	80153	-4.1072	0.0998248
EDC4	23644	-4.62114	0.123215
EDNRA	1909	-3.30297	0.130119
EED	8726	-4.58948	0.127543
EEF2	1938	-1.97486	0.153003
EFEMP2	30008	-3.64776	0.0714284
EFL1	79631	-3.90311	0.149646
EFNA1	1942	-2.69638	0.148196
EFNB1	1947	-3.44416	0.0694668
EGF	1950	4.55627	0.0190087
EGFL7	51162	-8.00765	0.000976378
EGR1	1958	-3.75372	0.00191079
EGR2	1959	-4.68587	0.113486
EIF1B	10289	2.17736	0.103908
EIF2AK2	5610	4.94899	1.81396e-06
EIF2AK4	440275	-4.15485	0.0927874
EIF2B4	8890	-4.84416	0.0327221
EIF2B5	8893	-2.58189	0.184255
EIF2D	1939	-3.33751	0.155877
EIF3B	8662	-3.05842	0.0769748
EIF3D	8664	-2.50097	0.123593
EIF3G	8666	-3.05803	0.0692179
EIF3L	51386	-2.5987	0.122045
EIF4A1	1973	-3.70438	0.163597
EIF4E2	9470	-3.45932	0.0890592
EIF4G1	1981	-2.13036	0.136085
ELAC2	60528	-4.57847	0.0534654
ELP1	8518	-3.36934	0.165956
EMC9	51016	-4.71724	0.122864
EMP1	2012	-2.25231	0.0915313
EMP2	2013	-2.1384	0.161678
EN2	2020	4.25649	0.0708471
ENDOD1	23052	-5.42901	0.0570779
ENG	2022	-3.4653	0.0588217
ENKD1	84080	-4.37067	0.158996
ENO2	2026	-4.54608	0.0206258
ENOSF1	55556	-4.61076	0.123706
ENTPD6	955	-5.38514	0.049209
ENTR1	10807	-4.38291	0.0693128
EOMES	8320	2.96457	0.0998248
EPAS1	2034	-2.96499	0.0527296
EPB41L1	2036	-3.78081	0.177191
EPC1	80314	-3.98325	0.0761577
EPHA2	1969	-3.32288	0.106747
EPHA7	2045	4.12678	0.136648
EPHB4	2050	-3.62403	0.131479
EPN2	22905	-3.6527	0.123438
EPOP	100170841	-4.88362	0.101877
EPSTI1	94240	4.22533	0.000916683
ERBB2	2064	-3.87297	0.141981
ERCC1	2067	-4.0987	0.0332376
ERRFI1	54206	-5.51277	0.00156326
ESF1	51575	-4.74843	0.104898
ETS1	2113	-2.61965	0.095671
ETV1	2115	-4.53189	0.153077
EVI2A	2123	3.17167	0.0690196
EVI2B	2124	4.01101	0.000559038
EVI5	7813	-4.43993	0.147123
EVL	51466	-2.62479	0.160091
EXOC2	55770	-3.89157	0.129712
EXOC3	11336	-2.89944	0.131479
EXOSC7	23016	-5.32633	0.0524808
EXOSC8	11340	-3.40766	0.159081
EZR	7430	-2.25158	0.125954
F2RL3	9002	-5.68982	0.0331116
F5	2153	4.69737	0.00267336
F8A1	8263	4.57714	0.000145937
F8A3	474384	4.7076	0.000142193
FABP6	2172	4.79195	0.073602
FAM107A	11170	-3.70368	0.115048
FAM110D	79927	-5.47093	0.0867558
FAM118A	55007	-5.98355	0.0222153
FAM126A	84668	-2.89232	0.182917
FAM131A	131408	-4.43241	0.148146
FAM13B	51306	-5.07786	0.0723048
FAM151B	167555	4.55856	0.0127675
FAM160A2	84067	-3.28075	0.118568
FAM168B	130074	-2.56375	0.112592
FAM174B	400451	-4.43768	0.148756
FAM174C	55009	-3.88652	0.129232
FAM177B	400823	3.62035	0.0228464
FAM193A	8603	-3.56136	0.136648
FAM199X	139231	-4.91551	0.0866715
FAM207A	85395	-4.58667	0.127016
FAM20B	9917	-3.22883	0.125954
FAM20C	56975	-4.03629	0.119754
FAM214B	80256	-4.66144	0.0487348
FAM234A	83986	-3.99331	0.137532
FAM32A	26017	-4.69297	0.0136572
FAM3A	60343	-5.31831	0.0604216
FAM53B	9679	-4.61206	0.130051
FAM71D	161142	3.58238	0.045365
FAM72A	729533	2.88947	0.15141
FAM83G	644815	-4.89327	0.124186
FAM8A1	51439	3.03959	0.0326768
FAM9A	171482	7.0647	0.00774299
FAR2	55711	2.16261	0.169639
FARS2	10667	5.121	0.00198152
FARSA	2193	-3.12783	0.143411
FASTK	10922	-4.3749	0.0766316
FASTKD2	22868	-3.85786	0.0989653
FAXDC2	10826	-5.44968	0.0635984
FBH1	84893	-3.76425	0.0689413
FBP1	2203	-6.82266	0.0109724
FBXO31	79791	-4.92135	0.0350591
FBXO39	162517	3.84349	0.171687
FBXO9	26268	-2.9563	0.192124
FBXW4	6468	-2.80305	0.19786
FBXW5	54461	-6.35572	0.0100133
FCER1G	2207	6.74727	2.05709e-11
FCGR1A	2209	3.05089	0.0654942
FCGR2A	2212	3.09138	0.0203422
FCGR3A	2214	2.51794	0.0630904
FCGR3B	2215	4.91625	0.000399632
FCN1	2219	4.26897	0.0203784
FDCSP	260436	11.0848	4.28697e-13
FDPS	2224	-4.01049	0.0745266
FER	2241	-3.31815	0.184392
FES	2242	-4.65396	0.055559
FFAR2	2867	7.13655	4.28697e-13
FGD4	121512	2.46087	0.163089
FGD5	152273	-2.82231	0.160348
FGFR1	2260	-3.74381	0.0292312
FGG	2266	2.75033	0.184392
FGL1	2267	4.70267	0.178953
FGL2	10875	3.63291	0.0090507
FGR	2268	3.77096	0.00278468
FHL1	2273	-3.12289	0.124436
FHL3	2275	2.37938	0.098622
FHOD1	29109	-4.80655	0.0505709
FIBP	9158	-4.52748	0.0310754
FIS1	51024	-2.65356	0.127543
FKBP1A	2280	1.93144	0.169118
FLAD1	80308	-3.6722	0.116188
FLG	2312	9.55773	1.00517e-08
FLG2	388698	6.63193	0.00107032
FLNA	2316	-2.40896	0.107235
FLNC	2318	-2.24078	0.18281
FLT1	2321	-2.11445	0.185741
FLT4	2324	-3.24048	0.136164
FLYWCH2	114984	-5.04528	0.0885626
FNBP4	23360	-2.68541	0.170196
FOS	2353	-6.34179	1.12638e-07
FOSB	2354	-6.24486	1.12075e-05
FOXD3	27022	7.09623	0.00212327
FOXD4L1	200350	4.28641	0.198517
FOXJ2	55810	-3.25472	0.13678
FOXK2	3607	-3.31382	0.111062
FOXN3	1112	-2.98423	0.152865
FOXO4	4303	-3.79037	0.161197
FOXP2	93986	3.63374	0.105786
FPR1	2357	4.73606	0.000327419
FPR2	2358	3.09129	0.0783545
FREM2	341640	3.99205	0.0657605
FRMD6	122786	-3.73831	0.112169
FRYL	285527	-3.03473	0.16022
FXYD6	53826	-4.33346	0.0776009
FYB1	2533	4.40114	4.86958e-05
FZD4	8322	-6.0707	0.0196483
G6PD	2539	2.34447	0.0948156
GAB4	128954	5.54785	0.0307904
GABRA5	2558	5.17095	0.0934622
GADD45A	1647	-3.07042	0.0579772
GADD45B	4616	-2.80983	0.0351519
GADD45G	10912	-5.32243	0.0571547
GAK	2580	-5.17244	0.007596
GAL	51083	-4.89541	0.0984789
GALNT15	117248	-4.32476	0.180767
GALNT18	374378	-4.53204	0.0339265
GAN	8139	-4.39119	0.155715
GAPT	202309	6.48456	6.04833e-08
GAS5	60674	-2.61558	0.0885626
GAS6	2621	-7.41804	0.00266371
GATA2	2624	-5.98444	0.020252
GATD3A	8209	-2.73784	0.192124
GBA2	57704	-2.85192	0.126801
GBP1	2633	3.69263	0.0235056
GBP3	2635	4.28042	0.00844026
GBP4	115361	3.27738	0.014799
GBP5	115362	4.52727	0.00219935
GCA	25801	3.36289	0.0169974
GCFC2	6936	-4.37629	0.15614
GCH1	2643	4.27935	0.000336823
GCNT3	9245	4.09596	0.104601
GDPD5	81544	-4.34958	0.160257
GEM	2669	-3.50247	0.102175
GFOD1	54438	-5.70785	0.0395395
GGA1	26088	-3.61652	0.0999405
GGA2	23062	-4.0469	0.0306845
GGA3	23163	-4.55872	0.0536942
GIMAP1	170575	-3.16394	0.197955
GIMAP6	474344	-3.5273	0.0874113
GIMAP7	168537	-3.23395	0.169686
GIPC1	10755	-5.77334	0.0265357
GJA4	2701	-4.00885	0.0355234
GJA5	2702	-4.21883	0.195821
GK	2710	3.34011	0.0513479
GKN2	200504	-4.82775	0.0964635
GLDN	342035	3.32433	0.0588217
GLG1	2734	-2.51387	0.18281
GLRX	2745	2.57543	0.0805597
GLT8D1	55830	-5.67408	0.0308637
GMFG	9535	2.6018	0.0588217
GMPPA	29926	-3.58933	0.128722
GMPR	2766	2.46674	0.136971
GNA11	2767	-2.95758	0.176053
GNA12	2768	-3.21661	0.107235
GNG11	2791	-2.45199	0.110191
GNG2	54331	2.9197	0.061811
GNG5	2787	3.53649	0.00304761
GNL1	2794	-4.03182	0.0177206
GNL2	29889	-3.97384	0.0405665
GNLY	10578	2.44989	0.0813539
GOLGA3	2802	-3.21179	0.127543
GOLGA6L4	643707	-4.27659	0.189068
GOLGA8A	23015	-3.63362	0.0630904
GOLGA8B	440270	-2.72688	0.184181
GON4L	54856	-2.62272	0.177191
GPAT4	137964	-3.00503	0.122438
GPD1L	23171	-5.44263	0.0614496
GPM6B	2824	-4.81097	0.105445
GPN3	51184	-4.30633	0.167916
GPR141	353345	6.69271	3.07237e-06
GPR37L1	9283	3.54838	0.165751
GPR65	8477	3.38365	0.0131825
GPR68	8111	-3.54611	0.196861
GPR84	53831	6.02635	1.21861e-07
GPRC5B	51704	-4.63286	0.123215
GPSM3	63940	2.40288	0.0885626
GPX1	2876	-2.22163	0.153077
GPX2	2877	5.64732	1.64607e-05
GRB10	2887	-3.13992	0.054945
GRB7	2886	-4.4521	0.184181
GRPEL2	134266	-5.33601	0.0245473
GRSF1	2926	-3.30531	0.09189
GRWD1	83743	-2.92525	0.170025
GSDMD	79792	-2.59036	0.148918
GSK3A	2931	2.04043	0.152915
GSN	2934	-3.09337	0.107622
GSS	2937	-3.62608	0.122066
GSTO1	9446	-2.60373	0.110318
GTF2B	2959	2.06068	0.188992
GTF3C5	9328	-5.62871	0.0330382
GTPBP4	23560	-2.69783	0.17292
GTPBP6	8225	-4.10915	0.0660579
GTSF1	121355	5.45378	0.0196483
GUCD1	83606	-4.65874	0.0245473
GUCY1A2	2977	-4.39637	0.193747
GUK1	2987	-2.98909	0.0402701
H19	283120	-4.93124	0.0262485
H2AC18	8337	3.82823	0.000685621
H2AC19	723790	3.82727	0.000687194
H2AC20	8338	4.25284	0.000545441
H2AC6	8334	3.51016	0.00557981
H2AJ	55766	-4.73841	0.0119013
H2BC18	440689	4.79984	0.00116294
H2BC21	8349	3.95395	0.00180773
H2BC4	8347	3.76828	0.0239943
H2BC5	3017	3.20786	0.0801112
H2BC7	8343	4.88156	0.159081
H4C8	8365	2.51686	0.169687
HABP4	22927	-4.3649	0.170882
HAMP	57817	4.35941	0.011504
HARS2	23438	-5.20293	0.0613178
HAUS2	55142	-4.51034	0.136164
HBA1	3039	3.59436	0.0435268
HBA2	3040	3.6991	0.0351976
HBB	3043	3.05651	0.119161
HBD	3045	3.19588	0.10643
HBG1	3047	5.74773	0.0152222
HBS1L	10767	-3.09309	0.16706
HCAR1	27198	4.29966	0.153584
HCAR2	338442	2.45982	0.175419
HCFC1R1	54985	-4.86808	0.0338368
HCK	3055	2.49115	0.0568547
HCST	10870	3.03284	0.106925
HDAC3	8841	-3.85218	0.0693128
HDAC7	51564	-3.4618	0.0692179
HDLBP	3069	-2.0888	0.149188
HECTD1	25831	-2.82374	0.127543
HELB	92797	2.39013	0.135482
HELZ2	85441	2.11462	0.159068
HERC2	8924	-2.97247	0.155715
HERC5	51191	5.13335	1.9591e-05
HERC6	55008	3.22945	0.0265357
HERPUD1	9709	-4.20714	0.0111975
HES1	3280	-2.70679	0.153584
HESX1	8820	6.63169	4.31275e-06
HEXA	3073	-4.90331	0.0874113
HEXB	3074	-2.78962	0.134966
HEYL	26508	-4.64534	0.0826483
HIF3A	64344	-5.22228	0.0471968
HINFP	25988	-3.51106	0.196827
HIPK1	204851	-2.88942	0.136271
HIPK2	28996	-2.95522	0.114214
HJURP	55355	4.50399	0.0936281
HLA-A	3105	2.75149	0.0375696
HLA-B	3106	1.92904	0.18281
HLA-DQA1	3117	5.08264	9.48804e-05
HLA-DQB1	3119	2.40013	0.180412
HLA-DRB1	3123	1.87247	0.16392
HLA-DRB5	3127	4.21366	0.000155509
HMCES	56941	-6.22024	0.0126784
HMGCS1	3157	-3.49923	0.130877
HMGN3	9324	-5.68834	0.0429548
HMGXB3	22993	-3.76209	0.0676824
HMOX1	3162	-3.3265	0.0588211
HNRNPAB	3182	-2.55267	0.157474
HNRNPH1	3187	-2.66376	0.068705
HNRNPM	4670	-2.4556	0.190632
HOXA5	3202	-4.45859	0.159911
HOXB1	3211	4.68261	0.128918
HP	3240	3.83048	0.00204993
HPGDS	27306	2.31205	0.165091
HPR	3250	5.55309	2.91698e-06
HPS4	89781	-5.14445	0.0665788
HS1BP3	64342	-4.61944	0.13184
HS3ST3A1	9955	4.34322	0.0117424
HSDL1	83693	-4.26835	0.174975
HSFX1	100506164	4.99142	0.00390985
HSFX2	100130086	5.5194	0.0011031
HSH2D	84941	5.07252	6.63293e-06
HSPA12B	116835	-3.50629	0.186156
HSPA2	3306	-4.46032	0.0748977
HSPA6	3310	-2.49187	0.199595
HSPA8	3312	-2.36207	0.0782261
HSPB6	126393	3.04989	0.113486
HSPB7	27129	-4.51319	0.159081
HTR1A	3350	7.05808	0.0264153
HTRA3	94031	-5.10342	0.0999405
HYAL1	3373	-4.05443	0.139248
HYAL2	8692	-3.57984	0.107117
HYOU1	10525	-3.44136	0.0913139
ICAM2	3384	-4.25339	0.101486
ID2	3398	-2.72645	0.130539
ID3	3399	-3.08961	0.075434
IDH2	3418	-3.10103	0.138324
IDO1	3620	4.58763	0.00114648
IER2	9592	-2.86748	0.0505496
IER3	8870	-4.10561	0.0123592
IER5L	389792	3.51959	0.0866715
IFFO1	25900	-4.96743	0.0928754
IFI44	10561	2.74621	0.0654942
IFI44L	10964	4.62877	7.87915e-05
IFI6	2537	6.8	2.25159e-13
IFIH1	64135	2.94882	0.0766393
IFIT1	3434	6.38211	1.06678e-09
IFIT1B	439996	4.68612	0.0915313
IFIT2	3433	5.97806	7.71058e-08
IFIT3	3437	5.80653	4.01275e-08
IFIT5	24138	3.62461	0.00525113
IFITM1	8519	3.69345	0.000841585
IFITM2	10581	5.83078	2.66994e-08
IFITM3	10410	3.77395	0.000738037
IFNA10	3446	7.31766	0.0782261
IFNA17	3451	6.13677	0.107235
IFNA21	3452	7.31766	0.0782261
IFNA4	3441	6.13677	0.107235
IFNA6	3443	8.80502	0.00891666
IFNL1	282618	7.82394	0.0203784
IFT43	112752	-4.65484	0.0460666
IGFBP1	3484	4.85578	0.130337
IGFLR1	79713	4.44016	0.0785173
IGLL1	3543	-4.52451	0.170397
IGLL5	100423062	4.15315	0.0806139
IGSF3	3321	-3.36642	0.191348
IGSF6	10261	5.93331	1.41231e-08
IL12B	3593	5.24711	0.153282
IL17C	27189	6.63732	0.00814164
IL18RAP	8807	2.33491	0.130838
IL1A	3552	3.70142	0.0350591
IL1B	3553	3.26153	0.087058
IL1R2	7850	3.64567	0.0564734
IL1RN	3557	6.06945	1.20404e-06
IL27	246778	5.81722	0.00390454
IL2RG	3561	8.23696	4.64194e-16
IL4R	3566	-2.37605	0.116102
ILF3	3609	-2.71757	0.127543
ILKAP	80895	-3.44557	0.10421
ILRUN	64771	-4.7217	0.00698572
ILVBL	10994	-5.24432	0.0588217
IMPDH2	3615	-2.18299	0.194306
INAFM1	255783	-4.23867	0.192124
ING2	3622	-4.25695	0.177924
ING5	84289	-3.65577	0.166969
INMT	11185	-5.30377	0.0202937
INO80E	283899	-4.4871	0.148958
INPP1	3628	-3.23813	0.102329
INPP5A	3632	-4.46688	0.0737285
INPP5K	51763	-3.84443	0.0742353
INSM1	3642	6.04486	0.0106423
INSYN2B	100131897	4.34234	0.104679
INTS10	55174	-3.9555	0.0635984
INTS11	54973	-6.21208	0.0126871
INTS3	65123	-2.53691	0.152865
IPO8	10526	-3.37815	0.136164
IQCM	285423	6.15534	0.0648772
IRF2	3660	2.77509	0.0512929
IRF7	3665	2.44391	0.0862461
ISG15	9636	5.05418	6.92751e-07
ISG20L2	81875	-4.4996	0.0588211
IST1	9798	-2.62307	0.160742
ITGA10	8515	-4.52998	0.134318
ITGA5	3678	-2.02079	0.148451
ITGA8	8516	-4.10969	0.127543
ITGB3	3690	-5.33716	0.0850231
ITGB8	3696	2.63098	0.193959
ITM2A	9452	-5.62173	0.0478437
ITM2C	81618	-2.83731	0.189613
ITPA	3704	-5.51672	0.0402701
ITPKB	3707	-5.09589	0.00632229
ITPKC	80271	-5.1901	0.00166597
ITPR3	3710	-4.83947	0.0204869
ITPRIP	85450	-2.07479	0.18957
JADE1	79960	-5.69257	0.0390142
JAG1	182	-2.67695	0.0998248
JAK3	3718	2.43426	0.0790666
JAM3	83700	-2.80912	0.130352
JCAD	57608	-3.17893	0.0769832
JCHAIN	3512	-4.16904	0.0602959
JMJD6	23210	-3.25462	0.0910289
JOSD2	126119	-4.38548	0.166969
JUN	3725	-4.46509	0.000823327
JUND	3727	3.02994	0.0191502
KANK2	25959	-4.88957	0.0170058
KAT5	10524	-4.34809	0.159911
KCNE1	3753	2.6809	0.158851
KCNE1B	102723475	3.81339	0.0393115
KCNJ2	3759	5.08537	4.99739e-05
KCNK17	89822	-5.03041	0.157609
KCNK3	3777	-6.04638	0.0106988
KCTD10	83892	-3.68493	0.0309457
KCTD11	147040	-4.20196	0.18882
KCTD12	115207	-2.79516	0.184046
KCTD2	23510	-3.97366	0.0845913
KCTD20	222658	-4.74829	0.0123091
KCTD3	51133	-4.32781	0.0866488
KDM1A	23028	-4.80709	0.0177206
KDM3A	55818	-2.76938	0.173156
KHDRBS3	10656	-5.34941	0.0648772
KIAA0100	9703	-2.67783	0.183639
KIAA0355	9710	-3.14285	0.138883
KIAA0513	9764	-4.42095	0.152915
KIAA0825	285600	4.26757	0.139105
KIAA0930	23313	-4.5616	0.0551449
KIAA1671	85379	-3.37267	0.165751
KIF1C	10749	-2.7015	0.137774
KIF22	3835	-4.31017	0.177236
KIF3B	9371	-4.11965	0.0613178
KIFC2	90990	3.26442	0.110318
KLF10	7071	-3.15725	0.0867139
KLF11	8462	-5.67826	0.0309457
KLF13	51621	-3.44913	0.0831419
KLF4	9314	-2.65885	0.163885
KLHDC3	116138	-6.27493	0.0123592
KLHDC4	54758	-3.91032	0.0866488
KLHDC7B	113730	4.53212	0.0379584
KLHL21	9903	-2.53211	0.192124
KLHL3	26249	-4.67103	0.114782
KLHL42	57542	-5.05813	0.0748977
KMT2A	4297	-2.76564	0.143411
KMT5A	387893	-3.08209	0.192652
KNDC1	85442	3.38655	0.152915
KPRP	448834	7.74979	0.00589131
KRI1	65095	-4.24633	0.0815718
KRIT1	889	-4.48672	0.139384
KRT17	3872	-5.4939	0.0745771
KRT19	3880	-2.80625	0.0875894
KRT72	140807	3.90289	0.15614
KRT81	3887	4.64599	0.0130215
KSR1	8844	-3.73181	0.159068
LAGE3	8270	-4.36765	0.157404
LAMA2	3908	-4.38766	0.079807
LAMA4	3910	-2.63962	0.153077
LAMB1	3912	-2.74101	0.136164
LAMC3	10319	-3.11525	0.155735
LAMP3	27074	4.00241	0.00147934
LAMTOR4	389541	-2.53684	0.19674
LARGE1	9215	-4.22948	0.184059
LARP6	55323	-3.68915	0.110318
LAS1L	81887	-3.08662	0.139361
LASP1	3927	-2.22888	0.189958
LBH	81606	-3.14527	0.0722211
LBP	3929	4.33583	0.0842585
LCE1C	353133	9.50864	0.00183914
LCN2	3934	3.57359	0.0241687
LCP1	3936	3.82206	0.000553742
LCP2	3937	4.51541	0.000159561
LDB1	8861	-5.35585	0.0521596
LDLRAP1	26119	-3.94978	0.122234
LENG8	114823	-2.45057	0.130379
LEPR	3953	-5.16548	0.0945062
LGALS9	3965	3.573	0.00116294
LGALS9B	284194	3.07794	0.152865
LGALS9C	654346	3.78591	0.00686841
LGI1	9211	4.71193	0.117575
LGI4	163175	-5.76847	0.0866488
LHFPL6	10186	-2.58467	0.188974
LIF	3976	-2.53249	0.180228
LIFR	3977	-3.49773	0.0989653
LILRA1	11024	3.01341	0.177212
LILRA5	353514	4.41961	0.000847401
LILRA6	79168	5.90339	1.7827e-08
LILRB2	10288	3.3457	0.0150853
LILRB3	11025	3.10715	0.0227741
LILRB5	10990	2.49558	0.18882
LIPA	3988	2.06024	0.176661
LITAF	9516	2.0302	0.142481
LMAN1L	79748	7.42159	0.00492985
LMAN2L	81562	-4.26424	0.177924
LMBR1L	55716	-6.32185	0.0108658
LMNA	4000	-3.4501	0.0228892
LMNB1	4001	3.23723	0.0308637
LMO2	4005	2.3999	0.132427
LMOD1	25802	-6.70318	0.0265357
LONP1	9361	-3.05392	0.113486
LOR	4014	6.13658	0.0191502
LPAR6	10161	2.4375	0.0831419
LPCAT4	254531	-4.49308	0.147333
LRATD2	157638	-4.40645	0.154645
LRFN1	57622	3.93104	0.121763
LRFN3	79414	4.84662	0.0264153
LRIG1	26018	-5.60169	0.0372943
LRPAP1	4043	-2.59988	0.153003
LRRC1	55227	-4.40242	0.163555
LRRC15	131578	-5.64312	0.0808881
LRRC32	2615	-3.31366	0.0248112
LRRC47	57470	-5.27156	0.0584904
LRRC74A	145497	6.2544	0.0329102
LRRFIP1	9208	-2.3013	0.160348
LRRK2	120892	2.79211	0.10643
LRRTM1	347730	4.84521	0.0986296
LSM7	51690	-2.81715	0.121957
LSS	4047	-3.67704	0.0601805
LST1	7940	3.56754	0.0209933
LTF	4057	3.05362	0.0366187
LTO1	220064	-4.57418	0.127543
LUC7L	55692	-2.2481	0.192124
LUC7L3	51747	-3.04737	0.082219
LUZP1	7798	-2.72291	0.163584
LY6E	4061	2.14636	0.116188
LY86	9450	3.08575	0.075434
LY96	23643	5.65102	1.65041e-06
LYN	4067	2.73672	0.0657533
LYPLA1	10434	-4.99575	0.0788787
LYRM4	57128	3.4683	0.029517
LYVE1	10894	-3.22511	0.136648
LZTR1	8216	-4.66757	0.121957
LZTS1	11178	-4.94811	0.130693
LZTS2	84445	-3.07828	0.192905
MACC1	346389	-4.50604	0.157474
MADD	8567	-3.35423	0.118208
MAF1	84232	-4.71941	0.0154572
MAFF	23764	-4.00494	0.0126784
MAFG	4097	-5.28425	0.0174659
MAFK	7975	-5.29811	0.0544887
MAGEB16	139604	8.39565	0.00212327
MAN1B1	11253	-3.8424	0.113511
MAN2C1	4123	-3.34933	0.130539
MAP2K3	5606	-2.47325	0.113486
MAP2K6	5608	4.35875	0.0114994
MAP2K7	5609	-4.49968	0.139248
MAP3K14	9020	-3.29318	0.183639
MAP3K6	9064	-7.49028	0.00572529
MAP3K7CL	56911	2.47864	0.112124
MAP4	4134	-3.1571	0.0456771
MAP4K5	11183	-3.29864	0.117402
MAPK11	5600	-3.92876	0.0876563
MAPK9	5601	-3.09206	0.194096
MAPKAPK2	9261	-4.08827	0.0139189
MARCHF2	51257	-4.19496	0.0866353
MARCKS	4082	4.32367	0.00109537
MARK3	4140	-2.7389	0.136164
MARS1	4141	-3.08684	0.114302
MAST2	23139	-3.14331	0.182461
MAT2A	4144	-3.62725	0.0139664
MBD3	53615	-4.94272	0.0870948
MBIP	51562	-5.40533	0.0473707
MCAM	4162	-3.95717	0.01309
MCF2L	23263	-4.4536	0.0607845
MCM3AP	8888	-3.26923	0.188974
MCM7	4176	-5.48546	0.00970267
MCTP2	55784	3.31245	0.0290246
MCTS1	28985	2.22378	0.130486
MDC1	9656	-5.1717	0.0635984
MDGA2	161357	4.35609	0.0891067
MDH1B	130752	3.99474	0.0752333
ME3	10873	-5.20767	0.062337
MED11	400569	2.27765	0.184181
MED15	51586	-2.52502	0.136886
MED18	54797	3.84618	0.188489
MED24	9862	-2.90768	0.0843012
MEDAG	84935	-3.24492	0.0564605
MEF2D	4209	-3.19163	0.100503
MEIS1	4211	-5.6231	0.0343073
MEPCE	56257	-3.30609	0.130708
METTL17	64745	-4.86261	0.0930961
METTL3	56339	-5.63627	0.0322936
METTL7A	25840	-3.56051	0.153003
METTL7B	196410	5.63367	0.0145906
MFAP1	4236	-5.76336	0.0286264
MFGE8	4240	-3.27209	0.0786885
MFN2	9927	-3.07571	0.12727
MFNG	4242	-4.93265	0.035116
MFSD6	54842	-3.58424	0.136271
MGAM	8972	4.56851	0.00149283
MGAT5B	146664	3.95423	0.113486
MGLL	11343	-2.38673	0.141452
MICAL1	64780	-4.65215	0.0302124
MICB	4277	2.35782	0.159081
MIER1	57708	2.80013	0.0351442
MIF4GD	57409	-4.59589	0.138394
MINK1	50488	-3.86957	0.0934622
MLLT10	8028	-3.81544	0.139324
MLNR	2862	7.00204	0.00352613
MLXIP	22877	-4.15971	0.0235056
MMAB	326625	-4.58128	0.137774
MMP1	4312	-6.87786	0.000453296
MMP10	4319	-5.47223	0.0579772
MMP12	4321	-5.30905	0.129132
MMP14	4323	-3.65339	0.0624709
MMP25	64386	2.89113	0.130708
MMP28	79148	-4.57339	0.154635
MMP8	4317	6.10839	1.91088e-06
MNDA	4332	4.57677	0.00234529
MOAP1	64112	-6.11529	0.0144474
MOB2	81532	-4.29084	0.0510482
MON2	23041	-3.13468	0.158066
MORC2	22880	-3.36682	0.166618
MPHOSPH10	10199	-5.45926	0.0426125
MPHOSPH8	54737	-3.30189	0.0973979
MPLKIP	136647	-4.83205	0.0964635
MPPED1	758	4.02093	0.18281
MPRIP	23164	-2.38959	0.125635
MPV17	4358	3.10222	0.0115347
MPZL1	9019	-2.93336	0.159068
MRFAP1L1	114932	-2.79271	0.149298
MRNIP	51149	-4.63852	0.130051
MRPL11	65003	-5.3776	0.0567973
MRPL28	10573	-4.35363	0.0474819
MRPL44	65080	-4.09408	0.113012
MRPL55	128308	-5.38918	0.0525863
MRPS2	51116	-2.91827	0.165625
MRTFA	57591	-3.35038	0.136925
MS4A15	219995	-4.58595	0.155715
MS4A3	932	5.40417	0.0588217
MSTO1	55154	-5.75548	0.0265393
MTA2	9219	-2.24095	0.155715
MTA3	57504	-4.71051	0.116227
MTCH1	23787	-2.98226	0.0885626
MT-CO1	4512	-4.40443	0.0109621
MT-CO2	4513	-3.06331	0.0996702
MT-CO3	4514	-2.85954	0.129673
MTFR1L	56181	-3.57822	0.192124
MTHFR	4524	-3.5622	0.14057
MTIF3	219402	-4.51701	0.136648
MTLN	205251	-4.49137	0.0588217
MTURN	222166	-4.47348	0.0401535
MTX1	4580	-3.35905	0.18281
MUC5AC	4586	6.27732	3.61047e-06
MUL1	79594	-3.81566	0.0975407
MVP	9961	-2.29819	0.15944
MX1	4599	4.66708	3.21396e-06
MX2	4600	5.94326	2.13316e-08
MXD1	4084	4.76116	6.91131e-06
MXD4	10608	-4.5676	0.0786085
MXRA7	439921	-2.47585	0.148192
MYADM	91663	1.96915	0.185598
MYBBP1A	10514	-3.80267	0.0956828
MYC	4609	-3.72933	0.0265357
MYCBP2	23077	-3.05217	0.159068
MYCT1	80177	-3.92566	0.0588211
MYL1	4632	6.2507	0.0760596
MYO15B	80022	-4.20008	0.0772499
MYO1D	4642	-3.65307	0.0934622
MYO1G	64005	-3.10349	0.16706
MYO9B	4650	-7.03322	0.00299482
MYOM2	9172	-4.20079	0.191711
MYOZ2	51778	4.18498	0.171656
MYZAP	100820829	-4.52869	0.133177
MZB1	51237	-4.85744	0.139314
MZT2B	80097	-4.58229	0.0588217
NAA10	8260	-3.72134	0.0863012
NAA35	60560	-3.55411	0.194832
NAA38	84316	-3.37017	0.139248
NAA60	79903	-5.63858	0.0329102
NAB2	4665	-5.20272	0.0626683
NADSYN1	55191	-3.64226	0.0694668
NAP1L4	4676	-3.46724	0.0383614
NASP	4678	-2.77432	0.0737285
NAT10	55226	-2.65701	0.192657
NAT9	26151	-3.08372	0.151011
NBL1	4681	-6.66777	0.00268245
NBN	4683	4.51297	6.00915e-05
NBPF26	101060684	-2.712	0.165988
NCALD	83988	-5.9469	0.0232693
NCAPH2	29781	-3.41089	0.136156
NCBP2AS2	152217	-4.98645	0.0823757
NCF4	4689	2.64994	0.0609361
NCKIPSD	51517	-5.16766	0.0726393
NCR1	9437	5.32841	0.0654942
NDNF	79625	-3.96473	0.117575
NDRG1	10397	-3.27605	0.0126784
NDRG2	57447	-5.01002	0.0314773
NDST1	3340	-6.26955	0.0014397
NDST2	8509	4.02093	0.18281
NDUFA4L2	56901	-3.90299	0.0703289
NDUFAB1	4706	-2.56445	0.195169
NDUFS2	4720	-1.99184	0.193747
NDUFS6	4726	-2.63478	0.132898
NDUFS8	4728	-2.76627	0.186156
NDUFV1	4723	-3.05927	0.130051
NEBL	10529	-5.67538	0.0309476
NECAP1	25977	1.98951	0.159068
NEIL2	252969	-4.67277	0.117463
NEK7	140609	-3.65747	0.0954027
NELFA	7469	-4.9235	0.0858675
NELFB	25920	-3.97238	0.123907
NELFE	7936	-3.23201	0.0570779
NEMP2	100131211	2.37917	0.178122
NES	10763	-4.94086	0.00677925
NETO1	81832	4.7516	0.110769
NEXN	91624	2.48751	0.121696
NF2	4771	-4.27389	0.0788787
NFATC2	4773	-5.17686	0.063148
NFATC4	4776	-5.67238	0.0360051
NFKBID	84807	3.65153	0.00179551
NFRKB	4798	-3.86297	0.134966
NFX1	4799	-2.84167	0.190703
NIBAN2	64855	-2.08127	0.185256
NIPAL3	57185	-4.58083	0.130838
NISCH	11188	-3.55416	0.142636
NKD1	85407	-4.21918	0.0999405
NKPD1	284353	5.17497	0.030958
NLE1	54475	-4.79379	0.102524
NLRP1	22861	-3.34633	0.125142
NME1	4830	2.20182	0.130838
NMI	9111	2.59637	0.0705388
NMRAL1	57407	-5.10915	0.0782261
NOC2L	26155	-4.85233	0.0408845
NOD1	10392	-4.47288	0.153077
NOL4	8715	5.23374	0.0227741
NOL8	55035	-5.24011	0.0588211
NOP10	55505	2.32896	0.0745771
NOP16	51491	-2.44317	0.177273
NOP53	29997	-3.13428	0.068705
NOP56	10528	-3.98761	0.0153386
NOP9	161424	-4.37374	0.159081
NORAD	647979	-3.174	0.0307051
NOSIP	51070	-2.87411	0.1114
NOTCH2	4853	-3.25787	0.0982194
NOTCH4	4855	-6.7894	0.0110901
NOTO	344022	5.10401	0.16826
NPC1	4864	-2.9755	0.182431
NPIPB11	728888	-3.50882	0.0472642
NPIPB12	440353	-2.59824	0.101486
NPIPB13	613037	-2.36026	0.136164
NPIPB3	23117	-2.91489	0.0945062
NPIPB4	440345	-2.60158	0.0806139
NPIPB5	100132247	-2.83027	0.0536942
NPR1	4881	-3.43246	0.153566
NPR3	4883	-4.49853	0.186188
NR1D2	9975	-5.67615	0.0350591
NR2C2	7182	-4.44351	0.0752265
NR2C2AP	126382	-4.41501	0.155762
NR4A1	3164	-3.70995	0.0351976
NRBP1	29959	-3.03579	0.0913261
NRIP1	8204	-3.09338	0.197782
NSD2	7468	-3.01211	0.174163
NSUN4	387338	-4.94251	0.0843012
NT5C3A	51251	5.72013	1.24623e-07
NT5DC2	64943	-4.22443	0.0745266
NTNG2	84628	3.00635	0.117402
NTRK2	4915	-5.69054	0.0699307
NUAK1	9891	-3.68878	0.188974
NUDCD3	23386	-2.95918	0.119754
NUMA1	4926	-3.831	0.0457092
NUP188	23511	-3.14543	0.122494
NUPR1	26471	-2.54796	0.129712
NYNRIN	57523	-4.35624	0.177191
NYX	60506	4.28986	0.178037
OAS1	4938	6.18499	3.04028e-09
OAS2	4939	5.45466	2.15991e-06
OAS3	4940	6.08653	6.92751e-07
OASL	8638	3.90388	0.00283272
OBSCN	84033	-4.02201	0.143753
ODC1	4953	-4.11061	0.014068
OLIG1	116448	4.80855	0.0141365
OLR1	4973	6.38028	2.91165e-09
ONECUT1	3175	6.13677	0.107235
OR13G1	441933	9.50864	0.00183914
OR2AT4	341152	3.9736	0.185598
OR2C1	4993	7.31766	0.0782261
ORAI2	80228	-3.81082	0.145048
OS9	10956	-3.23868	0.0579772
OSBPL10	114884	-4.34238	0.164012
OSGEP	55644	-5.14184	0.0714284
OTUD3	23252	-5.71955	0.0418492
OTUD7B	56957	-4.68919	0.0456771
OTULINL	54491	-4.58067	0.134785
OTX1	5013	4.73575	0.0770668
OXCT1	5019	-4.17994	0.194306
P2RY13	53829	7.67128	1.02904e-11
P2RY14	9934	3.84608	0.0136072
P3H1	64175	-4.00372	0.0760596
P4HB	5034	-2.99589	0.0572535
PACS2	23241	-3.98059	0.100743
PACSIN2	11252	-2.31752	0.174851
PACSIN3	29763	-4.44783	0.146978
PADI2	11240	4.75353	3.2141e-05
PADI4	23569	3.1899	0.125954
PAK1	5058	2.23014	0.132455
PALD1	27143	-3.64328	0.106747
PALMD	54873	-5.125	0.113821
PAMR1	25891	-4.20763	0.188819
PAN2	9924	-4.15448	0.0955855
PAPPA	5069	2.92919	0.0762349
PAQR9	344838	7.88541	0.00266371
PARD3	56288	-2.82121	0.175497
PARL	55486	-4.24143	0.186388
PARP2	10038	-4.39963	0.15418
PARP9	83666	2.62581	0.0891037
PARVB	29780	-3.53295	0.0745763
PATL1	219988	3.79036	0.00191079
PAX9	5083	4.33658	0.171623
PAXX	286257	-3.17945	0.187763
PBXIP1	57326	-5.47351	0.0223585
PCAT1	100750225	3.79889	0.0701412
PCBP1	5093	-3.25314	0.135766
PCDH1	5097	-3.58136	0.0929037
PCDH12	51294	-3.69177	0.0866488
PCGF3	10336	-3.53356	0.075434
PCGF5	84333	3.34188	0.0163716
PCID2	55795	-4.85269	0.0349425
PCNX3	399909	-4.7835	0.100461
PCSK9	255738	3.36566	0.192962
PCTP	58488	-4.14864	0.111308
PDCD11	22984	-2.99323	0.132558
PDE2A	5138	-3.82009	0.0794927
PDE4B	5142	2.51472	0.0999405
PDE9A	5152	-3.88999	0.142636
PDGFB	5155	-2.32973	0.187728
PDGFRB	5159	-6.10739	0.00266371
PDGFRL	5157	3.07114	0.127511
PDIA5	10954	-3.09995	0.18882
PDIA6	10130	-2.38285	0.197122
PDK4	5166	-3.60678	0.0640019
PDLIM3	27295	-2.46051	0.196601
PDLIM4	8572	-2.82129	0.194306
PDPK1	5170	-3.45978	0.152865
PDRG1	81572	-5.40378	0.0467768
PDXK	8566	-3.08083	0.0610671
PEAK1	79834	-2.55502	0.192962
PELI1	57162	2.6517	0.0810368
PELO	53918	-2.93996	0.141473
PER1	5187	-7.01359	0.00325266
PER3	8863	-4.65256	0.117981
PEX5	5830	-4.13183	0.0337561
PFKL	5211	-2.79276	0.139609
PFN1	5216	2.62921	0.0333232
PGAM4	441531	-5.50375	0.0447826
PGAP6	58986	-3.1153	0.184867
PGF	5228	-4.62108	0.0600169
PGLYRP1	8993	5.34668	0.00288832
PHC2	1912	-3.33653	0.0280202
PHF11	51131	2.65163	0.0763743
PHLDA2	7262	-3.42623	0.160742
PHLDA3	23612	-5.01971	0.0802719
PHLDB1	23187	-4.15418	0.0361576
PHPT1	29085	-3.16676	0.150842
PI4K2A	55361	-5.73833	0.0300082
PI4K2B	55300	3.26379	0.0174551
PI4KA	5297	-2.59613	0.157474
PI4KB	5298	-2.41009	0.192121
PIAS3	10401	-5.18247	0.0630904
PIEZO1	9780	-3.51798	0.0241687
PIGR	5284	2.08762	0.164092
PIGU	128869	-4.18413	0.192124
PIH1D1	55011	-2.96688	0.149537
PIK3AP1	118788	3.5831	0.0234461
PIK3IP1	113791	-4.12837	0.0430823
PIK3R4	30849	-4.4152	0.150196
PILRA	29992	3.56389	0.00280254
PIM2	11040	2.44142	0.0866488
PIN4	5303	-4.59883	0.126899
PIP4P1	90809	-3.16942	0.149176
PISD	23761	-4.01	0.0435887
PJA1	64219	-5.01231	0.0783545
PKLR	5313	5.11946	0.0816652
PKN1	5585	-2.80816	0.137748
PLA2G7	7941	2.80264	0.159251
PLAAT2	54979	4.20611	0.0241687
PLAAT3	11145	-2.67087	0.184809
PLAC8	51316	3.89371	0.000927761
PLAC9	219348	-4.38504	0.0762349
PLBD1	79887	2.93351	0.037764
PLCD1	5333	-3.56806	0.198457
PLCG1	5335	-3.66283	0.0752265
PLEK	5341	6.50052	1.02777e-10
PLEKHA4	57664	-3.80874	0.149226
PLEKHG3	26030	-4.94524	0.0894065
PLEKHJ1	55111	-3.97192	0.117279
PLEKHM1	9842	-5.94985	0.022
PLEKHM2	23207	-6.65929	0.00499703
PLEKHO1	51177	-2.56311	0.158851
PLEKHO2	80301	-3.00455	0.11554
PLEKHS1	79949	5.51464	7.11581e-05
PLK2	10769	-2.66374	0.0864557
PLLP	51090	-4.3914	0.0869922
PLP2	5355	2.13013	0.104017
PLPP1	8611	-4.28483	0.106747
PLPP3	8613	-3.61336	0.0205694
PLSCR4	57088	-3.7524	0.147329
PLXNA2	5362	-7.3301	0.00119525
PLXNB1	5364	-4.22002	0.0862468
PLXNB2	23654	-2.72327	0.132455
PLXND1	23129	-3.27189	0.0694552
PML	5371	2.01821	0.134856
PMPCB	9512	-3.80108	0.0888895
PNISR	25957	-2.59335	0.159911
PNLDC1	154197	5.4839	0.0307051
PNMA5	114824	5.49865	0.0695282
PNP	4860	-2.5807	0.0831059
PNRC1	10957	2.17042	0.149226
PODN	127435	-5.13024	0.102524
PODXL	5420	-4.81871	0.0010593
POFUT2	23275	-5.32567	0.0526194
POLDIP3	84271	-3.10945	0.096822
POLR1E	64425	-4.24209	0.0831419
POLR2D	5433	-3.31826	0.177288
POLR2K	5440	1.88632	0.184181
POLR3C	10623	-3.89514	0.129309
POLR3GL	84265	-4.70524	0.123907
POM121C	100101267	-2.30015	0.190703
POMT2	29954	-3.59825	0.181874
POMZP3	22932	-4.5266	0.13755
POP5	51367	-4.18312	0.199595
POU2AF1	5450	3.60277	0.0228892
POU6F1	5463	-4.53587	0.135739
PPARGC1B	133522	-5.04969	0.107131
PPDPF	79144	2.41126	0.148196
PPIB	5479	-2.57143	0.178482
PPID	5481	-4.86742	0.0956828
PPIG	9360	-4.51189	0.0308637
PPIH	10465	-3.58728	0.18855
PPM1F	9647	-3.06454	0.125635
PPM1M	132160	-4.99766	0.0871201
PPP1CA	5499	-3.24982	0.0858675
PPP1R12A	4659	-3.31243	0.0890592
PPP1R12C	54776	-3.2562	0.130838
PPP1R13B	23368	-5.17694	0.0179851
PPP1R14A	94274	-4.47195	0.0760794
PPP1R14B	26472	-3.29033	0.092365
PPP1R16B	26051	-3.8443	0.0927874
PPP1R3C	5507	-5.69248	0.0510482
PPP2R5B	5526	-4.10966	0.0989846
PPP3R1	5534	-3.67571	0.0902584
PPP6R2	9701	-5.74837	0.026868
PPRC1	23082	-2.18904	0.179588
PQBP1	10084	-4.50963	0.0309024
PRDM2	7799	-4.74024	0.0529791
PRDM8	56978	2.99918	0.14276
PRDX1	5052	-2.69441	0.0964635
PRDX2	7001	-4.48365	0.0782261
PRELID1	27166	-2.89559	0.130463
PRKAB1	5564	-5.86603	0.0223884
PRKAR1B	5575	-4.9602	0.0949647
PRKAR2A	5576	-5.29456	0.0574892
PRKX	5613	-3.59253	0.12727
PRMT1	3276	-3.53355	0.0148273
PRMT7	54496	-4.32558	0.17183
PRMT9	90826	-4.17757	0.192154
PROK2	60675	3.86239	0.0588211
PRPF39	55015	-3.7098	0.111062
PRPF6	24148	-2.9085	0.127312
PRR13	54458	2.2199	0.101486
PRR14L	253143	-5.22192	0.0611694
PRR3	80742	-4.33795	0.163555
PRR36	80164	4.45897	0.163496
PRSS16	10279	2.75013	0.12647
PRX	57716	-4.5998	0.0814042
PSENEN	55851	3.34196	0.00624061
PSMA4	5685	2.21776	0.128419
PSMB1	5689	-2.70539	0.0867139
PSMB10	5699	-3.79135	0.143753
PSMB4	5692	-2.04737	0.184433
PSMC1	5700	-5.5665	0.0366562
PSMC3	5702	-2.82492	0.0731046
PSMC5	5705	-3.66705	0.0363188
PSMC6	5706	-2.37848	0.183584
PSMD2	5708	-3.10092	0.0550079
PSMD4	5710	-2.27351	0.175233
PSMD6	9861	-3.19456	0.094839
PSMD7	5713	-5.90618	0.0228464
PSMD8	5714	-2.37543	0.153415
PSME3	10197	2.15137	0.109467
PSTPIP2	9050	4.16284	0.00120777
PTCD3	55037	-4.06976	0.0692179
PTDSS2	81490	-4.68646	0.119886
PTGDS	5730	5.16243	1.9591e-05
PTGIS	5740	-4.28064	0.0605142
PTH1R	5745	-5.23144	0.108751
PTK2B	2185	3.6172	0.00121151
PTK7	5754	-3.93097	0.124186
PTMS	5763	2.76419	0.0601805
PTP4A3	11156	-3.88816	0.0858675
PTPA	5524	-3.79137	0.0886846
PTPN1	5770	-2.5168	0.127076
PTPN13	5783	-4.19279	0.193747
PTPN3	5774	-4.28097	0.193747
PTPRC	5788	2.31237	0.164032
PTPRM	5797	-3.02675	0.106506
PTPRZ1	5803	4.0943	0.122066
PUF60	22827	-2.722	0.101486
PUS1	80324	-3.09591	0.164322
PVR	5817	-3.33562	0.0584904
PWP2	5822	-2.67848	0.193747
PWWP2A	114825	-4.52699	0.134785
PWWP3A	84939	-4.74048	0.114629
PWWP3B	139221	6.89379	0.000976378
PXDC1	221749	-4.09533	0.035152
PXDN	7837	-3.49647	0.0405665
PXN	5829	-3.38204	0.0552872
PYCR2	29920	-5.26704	0.0570779
PYGO2	90780	-4.01835	0.110608
QARS1	5859	-3.96307	0.0474819
QSOX1	5768	-3.11948	0.0471968
QTRT1	81890	-3.10389	0.18882
R3HCC1	203069	-3.85731	0.150109
RAB11FIP3	9727	-5.03361	0.0795054
RAB34	83871	-2.95695	0.088185
RAB4A	5867	-5.17225	0.0730593
RAB8B	51762	2.32677	0.125635
RABGAP1L	9910	2.27604	0.138385
RABGGTA	5875	-3.723	0.159068
RAC2	5880	3.51613	0.00150578
RACK1	10399	-1.80905	0.190703
RAF1	5894	-5.14966	0.00438345
RAI2	10742	-5.23336	0.075434
RALGDS	5900	-5.75918	0.0310754
RAMP3	10268	-4.16446	0.0936281
RANBP10	57610	-4.12023	0.096715
RANBP3	8498	-4.16501	0.0588211
RANGAP1	5905	-5.38085	0.0191502
RAPGEF1	2889	-3.11909	0.0590978
RAPGEF3	10411	-5.21964	0.0232693
RARRES2	5919	-5.5235	0.00231003
RASA3	22821	-3.51189	0.0713884
RASD2	23551	-5.42292	0.0611694
RASGEF1B	153020	3.59435	0.00278468
RASGEF1C	255426	5.52786	0.0611286
RASIP1	54922	-4.35095	0.0340086
RASL11A	387496	-4.09699	0.109737
RASL12	51285	-5.96717	0.0407214
RASSF1	11186	-6.43615	0.00104638
RASSF10	644943	3.79237	0.154327
RBFOX2	23543	-3.94309	0.0403728
RBM10	8241	-3.24551	0.100896
RBM11	54033	3.52385	0.155715
RBM19	9904	-3.30701	0.131977
RBM33	155435	-2.93619	0.131479
RBM6	10180	-2.80994	0.0831059
RBP4	5950	4.14595	0.00283423
RCAN1	1827	-2.7902	0.0766316
RCC2	55920	-3.65748	0.0671321
RCE1	9986	-3.78458	0.145525
RCN2	5955	-4.16072	0.0975445
RCOR1	23186	-3.58576	0.130838
RECK	8434	-4.49641	0.143165
REPS2	9185	2.84374	0.0807065
RETREG3	162427	-3.61178	0.117575
REV3L	5980	-4.05443	0.104962
REX1BD	55049	-4.01047	0.146978
RFC1	5981	-4.25102	0.0815718
RFLNB	359845	-2.76945	0.161116
RFTN1	23180	-2.24091	0.174851
RFXANK	8625	-4.74861	0.110318
RGCC	28984	-2.57439	0.116774
RGL4	266747	4.2458	0.00172697
RGP1	9827	-4.7513	0.104601
RGPD1	400966	-3.60544	0.170196
RGPD2	729857	-3.64556	0.163496
RGPD3	653489	-4.15674	0.117963
RGPD4	285190	-3.67833	0.197782
RGPD5	84220	-2.59674	0.192915
RGPD6	729540	-2.59211	0.193747
RGS12	6002	-5.2153	0.0611694
RGS18	64407	5.03273	0.00145895
RGS3	5998	-3.3329	0.0748918
RGS4	5999	3.0956	0.148958
RHBDD2	57414	-3.02033	0.123215
RHBDF1	64285	-4.05519	0.0534654
RHOC	389	-1.90592	0.184046
RHOH	399	5.61797	2.20318e-06
RIMS3	9783	-4.85413	0.123531
RIOK2	55781	-4.76086	0.104995
RIPOR2	9750	4.4598	0.000176431
RMDN1	51115	-4.11973	0.113486
RMND5A	64795	-3.65277	0.11907
RMND5B	64777	-4.23286	0.0847499
RNASE2	6036	11.8793	2.19394e-09
RND1	27289	-4.11035	0.00495776
RND3	390	-2.68009	0.116963
RNF113A	7737	-3.61023	0.177288
RNF122	79845	-3.27626	0.152865
RNF144A	9781	-3.72828	0.157609
RNF149	284996	2.89547	0.0307904
RNF152	220441	-5.03193	0.079941
RNF168	165918	-5.02067	0.0772499
RNF175	285533	3.03513	0.134785
RNF185	91445	-3.03736	0.110449
RNF19B	127544	3.62061	0.00418378
RNF25	64320	-3.5418	0.193747
RNF4	6047	-2.2497	0.189049
RNF40	9810	-5.28415	0.0556675
RNMT	8731	-6.0666	0.0209933
RNPS1	10921	-2.43433	0.184255
RNU4ATAC	100151683	5.14058	0.00573301
ROBO3	64221	-3.7511	0.103843
ROBO4	54538	-4.01948	0.0256912
RP2	6102	2.3606	0.122438
RPAIN	84268	-5.05376	0.0745771
RPH3A	22895	4.87126	0.00472764
RPIA	22934	-3.28535	0.149865
RPL13	6137	-2.09355	0.125635
RPL18	6141	-2.18844	0.094426
RPL3	6122	-3.25366	0.00574652
RPL36AL	6166	-2.1996	0.164012
RPL8	6132	-2.02356	0.125919
RPLP0	6175	-2.55675	0.0558923
RPRD1A	55197	-4.59924	0.0505413
RPS19BP1	91582	-3.16836	0.0867558
RPS28	6234	-2.35532	0.0812277
RPS5	6193	-2.45123	0.0611694
RPS6KA2	6196	-3.01231	0.0602959
RPS9	6203	-1.98788	0.164059
RPSA	3921	-2.74783	0.0292312
RPTOR	57521	-4.22855	0.184181
RRAD	6236	-6.56499	0.000204283
RRP1	8568	-3.92473	0.0772499
RRP12	23223	-3.2146	0.0815718
RRP7A	27341	-4.6899	0.011504
RSAD1	55316	-4.28167	0.0874113
RSAD2	91543	4.53694	0.00271899
RTKN2	219790	-3.64287	0.0945195
RTN3	10313	1.98397	0.192124
RTP4	64108	3.89359	0.00212327
RUVBL2	10856	-2.56213	0.184867
RXRB	6257	-5.91127	0.0219561
S100A11	6282	4.01606	0.000142193
S100A12	6283	6.9711	4.34957e-07
S100A13	6284	-6.1756	0.0133133
S100A16	140576	-2.19783	0.149336
S100A2	6273	-6.5058	0.0285597
S100A8	6279	5.11661	0.000229899
S100A9	6280	4.00288	0.0034784
S100P	6286	4.0186	0.00030206
S100PBP	64766	-3.63007	0.172125
S1PR2	9294	-5.06736	0.0736944
SAA1	6288	3.10596	0.125098
SAA2	6289	3.50943	0.110318
SAE1	10055	-3.15792	0.0989653
SAFB	6294	-2.45431	0.185598
SAFB2	9667	-3.55227	0.0588211
SAMD9	54809	5.37395	9.99109e-06
SAMD9L	219285	5.31526	6.14071e-06
SAMSN1	64092	4.11604	0.000995376
SARS1	6301	-3.28618	0.030388
SASH1	23328	-3.63508	0.0398324
SAT1	6303	2.14326	0.185782
SCAF4	57466	-3.22842	0.144158
SCAMP4	113178	-4.17805	0.193294
SCGB1A1	7356	3.34599	0.0611694
SCN2A	6326	3.46804	0.158384
SCN4B	6330	-4.5265	0.160348
SCN7A	6332	-4.70132	0.149176
SCNN1G	6340	-4.38229	0.184596
SCP2D1	140856	10.2228	0.00266371
SCRN2	90507	-3.95497	0.159068
SCYL1	57410	-2.74406	0.124534
SDC3	9672	-3.29218	0.131977
SDHAF1	644096	-4.18595	0.193294
SEC16A	9919	-2.64917	0.116102
SEC23A	10484	-3.26991	0.159068
SEC23IP	11196	-3.54728	0.113486
SELENBP1	8991	-4.49778	0.0274583
SELL	6402	8.59777	3.23236e-16
SELP	6403	-3.29484	0.153295
SEM1	7979	-3.18723	0.0607524
SEMA3B	7869	-3.9745	0.116326
SEMA3F	6405	-6.64755	0.005627
SEMA4C	54910	-3.30922	0.0611694
SEMA6B	10501	-4.09985	0.125806
SENP3	26168	-4.58917	0.127518
SENP5	205564	-3.26746	0.14332
SEPHS1	22929	-3.63736	0.125966
SEPTIN14	346288	3.73045	0.195293
SEPTIN8	23176	-3.01559	0.152932
SEPTIN9	10801	-2.78452	0.125806
SERF2	10169	1.98965	0.126899
SERPINA1	5265	3.22664	0.00569859
SERPINB2	5055	-3.83326	0.153077
SERPINB6	5269	-3.63525	0.033153
SERPINB9	5272	4.44274	0.00015184
SERPINE2	5270	2.25553	0.183639
SERTAD1	29950	-3.66238	0.0267609
SERTAD3	29946	-3.56937	0.0794927
SESN2	83667	-5.23028	0.063291
SEZ6L2	26470	3.83951	0.10643
SF3A2	8175	2.68227	0.112921
SF3B1	23451	-2.3167	0.179735
SF3B4	10262	2.2951	0.112592
SF3B5	83443	-2.77002	0.121735
SFN	2810	-6.22457	0.00653506
SFRP2	6423	-6.29025	0.0465335
SFT2D1	113402	2.0303	0.180213
SFTPC	6440	-2.28674	0.075434
SGCA	6442	-5.2461	0.0756364
SGIP1	84251	-3.10568	0.14793
SGK1	6446	-2.80768	0.111221
SGSM2	9905	-4.674	0.0471968
SGTA	6449	-3.50214	0.0802719
SH3BGRL3	83442	2.60926	0.031027
SH3BP5	9467	-3.63752	0.125954
SH3D19	152503	-3.13285	0.143411
SH3PXD2A	9644	-4.27301	0.0241858
SH3PXD2B	285590	-5.68206	0.0309024
SH3RF1	57630	-3.38592	0.164322
SH3TC1	54436	-4.04614	0.120995
SHANK3	85358	-2.84986	0.146049
SHC2	25759	-4.06498	0.117402
SHE	126669	-5.40904	0.0774871
SHFL	55337	3.85158	0.000645479
SHOC1	158401	4.20629	0.105076
SIDT2	51092	-5.75669	0.0307904
SIGLEC14	100049587	6.53333	5.17399e-05
SIGLEC5	8778	6.63414	0.0224735
SIK2	23235	-3.91545	0.0534716
SIRPB1	10326	4.01131	0.00166597
SIRT1	23411	-3.49404	0.149646
SIVA1	10572	-4.01982	0.0435887
SKIV2L	6499	-5.61247	0.0337129
SKOR1	390598	3.79058	0.075434
SLAMF7	57823	3.55671	0.0145906
SLC24A4	123041	3.23299	0.159068
SLC25A23	79085	-3.65465	0.153584
SLC25A25	114789	-7.54038	0.00118845
SLC25A29	123096	-5.24405	0.0638902
SLC25A3	5250	-2.82327	0.0363188
SLC25A30	253512	-4.18361	0.192124
SLC25A36	55186	-3.9641	0.0774779
SLC25A4	291	-6.18914	0.0130215
SLC25A44	9673	-6.58696	0.00573991
SLC25A6	293	-2.19115	0.165988
SLC26A8	116369	3.70101	0.173179
SLC30A4	7782	2.60764	0.112169
SLC35A4	113829	-3.61932	0.0672543
SLC35B2	347734	-4.85988	0.0915313
SLC35F1	222553	4.18407	0.113486
SLC35F2	54733	-4.70999	0.116102
SLC35G2	80723	-4.21564	0.188489
SLC38A5	92745	-4.98871	0.032415
SLC39A7	7922	-4.08547	0.0141156
SLC39A8	64116	2.28509	0.121729
SLC41A3	54946	-3.68633	0.118568
SLC44A2	57153	-3.05714	0.117247
SLC5A7	60482	7.52412	0.00368278
SLC66A2	80148	-5.915	0.0228892
SLC6A8	6535	-4.68398	0.115892
SLC9A1	6548	-5.58872	0.0371613
SLCO2B1	11309	-3.18616	0.158349
SLF2	55719	-5.13067	0.0671321
SLIT2	9353	-4.62759	0.121696
SLIT3	6586	-3.20641	0.155762
SLK	9748	-3.39686	0.075434
SMAD7	4092	-4.43885	0.0635984
SMAP2	64744	2.36178	0.0995048
SMARCA4	6597	-2.39304	0.184867
SMARCB1	6598	-3.36157	0.142128
SMARCD2	6603	-2.95356	0.159068
SMC3	9126	-4.26364	0.0859324
SMG5	23381	-2.63077	0.17441
SMIM25	100506115	3.2269	0.0196483
SMIM27	100129250	2.82852	0.145592
SMIM3	85027	-2.88935	0.0874113
SMPD4	55627	-4.49587	0.0317131
SMTN	6525	-5.78077	0.00167702
SMURF1	57154	-2.55665	0.160742
SNAI1	6615	-4.39388	0.0380578
SNAPC2	6618	-4.39815	0.153584
SNCG	6623	-4.704	0.101483
SNHG3	8420	-3.13258	0.115289
SNRNP200	23020	-2.20021	0.195258
SNRNP70	6625	-2.8123	0.137927
SNRPA1	6627	-2.59745	0.16022
SNX10	29887	2.57608	0.124685
SNX11	29916	-5.44629	0.0435887
SNX25	83891	-4.62254	0.123907
SOCS1	8651	2.22007	0.185683
SOCS2	8835	-2.25254	0.199985
SOGA1	140710	-3.55186	0.158384
SOS1	6654	-3.65531	0.117402
SP110	3431	3.72343	0.00472234
SP140	11262	5.1895	9.58604e-07
SP140L	93349	2.75678	0.0534654
SPAG6	9576	3.10758	0.196861
SPARCL1	8404	-4.18714	0.0222506
SPATA16	83893	10.2228	0.00266371
SPATA31E1	286234	6.82979	0.00247532
SPEM2	201243	6.50813	0.108633
SPG7	6687	-4.95383	0.0153386
SPHK1	8877	-5.47558	0.00329906
SPI1	6688	3.97504	0.00146789
SPOUT1	51490	-3.96862	0.117247
SPRED1	161742	-3.59419	0.116848
SPRR2E	6704	4.56234	0.0831132
SPRYD3	84926	-4.35367	0.0421927
SPTLC2	9517	2.38076	0.0866488
SQSTM1	8878	-3.12903	0.0588217
SREK1	140890	-3.61398	0.0726035
SRGN	5552	5.0443	1.34144e-05
SRSF5	6430	-2.75944	0.0532701
SRSF7	6432	-1.93649	0.191711
SSH1	54434	-3.02963	0.0510357
SSNA1	8636	-4.37418	0.0744288
ST6GAL1	6480	-2.53993	0.194096
ST6GAL2	84620	3.67573	0.197122
ST6GALNAC4	27090	-3.63934	0.125859
ST8SIA2	8128	4.33205	0.148192
STAB1	23166	-4.95717	0.0314773
STAG1	10274	-4.69011	0.116458
STAP1	26228	7.32495	2.65103e-12
STAP2	55620	-5.06258	0.0858675
STARD3	10948	-4.21802	0.0343073
STARD8	9754	-4.17357	0.107152
STARD9	57519	-5.29958	0.0563274
STAT1	6772	3.17431	0.0265357
STAT2	6773	2.0027	0.142128
STAT4	6775	2.97262	0.0369376
STAT5A	6776	-3.11798	0.0788787
STC1	6781	-5.19562	0.000836501
STEAP1	26872	2.47939	0.184059
STEAP4	79689	2.96303	0.0890592
STK16	8576	-4.49665	0.139973
STK25	10494	-2.78312	0.146039
STK38	11329	-3.27979	0.185012
STK40	83931	-2.59264	0.113486
STN1	79991	-4.81509	0.0982163
STRIP1	85369	-3.64399	0.12061
STRN4	29888	2.91928	0.0223585
STUB1	10273	-4.19517	0.10643
STX11	8676	2.29277	0.125361
STXBP6	29091	-5.44614	0.0438487
STYX	6815	-4.57794	0.130352
SUCNR1	56670	5.32321	0.0050505
SUGP1	57794	-4.60166	0.125966
SULT1A1	6817	-4.97612	0.0393968
SULT1A2	6799	-4.45642	0.154645
SULT1B1	27284	4.11177	0.0703013
SUN1	23353	-3.013	0.103207
SUN3	256979	4.72072	0.0722893
SUN5	140732	4.83794	0.192124
SUPT6H	6830	-2.56135	0.110318
SURF1	6834	-4.56468	0.0651574
SURF6	6838	-4.15899	0.0591304
SYAP1	94056	1.96612	0.170025
SYN1	6853	4.93569	4.83282e-05
SYNE1	23345	-3.31064	0.0481176
SYNM	23336	-3.24439	0.136852
SYNPO	11346	-2.45081	0.185107
SYNPO2L	79933	5.26136	0.045365
SYT11	23208	-3.83901	0.148918
TACC1	6867	-4.05173	0.0159483
TAF1	6872	-5.38194	0.0480246
TAFA2	338811	6.24066	2.20318e-06
TAGAP	117289	2.72097	0.155762
TAGLN	6876	-4.29776	0.0105513
TANC1	85461	-3.45995	0.0888592
TANC2	26115	-3.22875	0.184023
TAOK3	51347	3.01064	0.0148146
TAP1	6890	-2.12504	0.186156
TARBP2	6895	-4.52084	0.14057
TARS3	123283	-4.19494	0.18918
TATDN2	9797	-3.70736	0.162618
TAZ	6901	-5.32607	0.0613609
TBC1D17	79735	-4.26495	0.177288
TBC1D2B	23102	-3.63448	0.0786085
TBC1D9	23158	-4.57999	0.0521176
TBC1D9B	23061	-3.4642	0.0745266
TBCEL	219899	-4.80154	0.0996773
TBP	6908	-4.52109	0.134785
TBX2	6909	-6.09961	0.0303975
TCEA3	6920	-4.59399	0.148196
TCEAL9	51186	-2.66039	0.170882
TCERG1	10915	-5.33851	0.0133133
TCF21	6943	-5.55542	0.0487348
TCF24	100129654	6.13677	0.107235
TCF25	22980	-5.2514	0.00703338
TCF7L1	83439	-4.39759	0.160742
TCN1	6947	6.43839	0.00125536
TEAD3	7005	-3.12943	0.158027
TECPR1	25851	-4.27504	0.0979166
TEF	7008	-4.47101	0.142128
TET2	54790	2.09339	0.174975
TEX10	54881	-3.11411	0.154645
TEX264	51368	-5.31676	0.0588211
TEX9	374618	4.36082	0.0886192
TFEC	22797	5.47797	1.26198e-05
TFIP11	24144	-5.08042	0.0736944
TFPI2	7980	-4.41107	0.0612146
TGFBR1	7046	-3.47277	0.119144
TGFBR2	7048	-2.97422	0.0402701
THAP2	83591	-3.03537	0.136564
THAP7	80764	-5.18236	0.0649371
THBD	7056	-2.50561	0.13019
THBS3	7059	-3.8546	0.165645
THEM4	117145	-4.26844	0.183639
THOC6	79228	-6.82052	0.00658885
THSD7B	80731	5.37973	0.040132
THUMPD3	25917	-4.83348	0.0996702
TIMM13	26517	-2.73444	0.147757
TIMM23	100287932	2.03573	0.151813
TIMM44	10469	-4.27382	0.078866
TIMP3	7078	-2.77924	0.0737285
TINAGL1	64129	-2.6584	0.198751
TJAP1	93643	-2.86616	0.184392
TLE3	7090	-2.73819	0.153699
TLE4	7091	2.64229	0.0520379
TLR1	7096	3.57947	0.0350591
TLR7	51284	4.39335	0.0760596
TM4SF20	79853	6.74139	0.0360175
TMBIM1	64114	-3.37285	0.0224207
TMC6	11322	-3.85496	0.145134
TMEM100	55273	-3.84788	0.113486
TMEM109	79073	-3.475	0.0701009
TMEM125	128218	-4.69773	0.114578
TMEM154	201799	3.53332	0.0398324
TMEM171	134285	5.54992	0.0438487
TMEM176B	28959	2.02346	0.155762
TMEM200B	399474	3.74534	0.132897
TMEM208	29100	-4.44958	0.036947
TMEM235	283999	5.09447	0.124436
TMEM245	23731	-2.87296	0.197782
TMEM252	169693	4.58231	0.192397
TMEM255B	348013	-2.45864	0.198525
TMEM39B	55116	-4.73269	0.110449
TMEM45B	120224	-5.39583	0.0931861
TMEM51	55092	-4.25892	0.0588217
TMEM52B	120939	4.21327	0.0831419
TMEM71	137835	4.27701	0.000489616
TMEM74B	55321	-5.17405	0.10745
TMEM88	92162	-5.06279	0.0775556
TMOD1	7111	-3.27898	0.18581
TMPRSS2	7113	-3.91728	0.125635
TMTC1	83857	-5.6784	0.0638349
TNF	7124	4.9049	0.000380161
TNFAIP1	7126	-2.5794	0.105374
TNFAIP6	7130	3.35325	0.0314773
TNFRSF10B	8795	-2.61638	0.159041
TNFRSF14	8764	-2.67478	0.103843
[truncated: 222 more rows]

## Sheet: BAL-CoV2 to PBMC-CoV2
Supplemental Data 2c. DEGs BAL-CoV2 vs. PBMC-CoV2
geneSymbol	geneEntrezID	log2FoldChange	padj
A2M	2	5.72828	5.01323e-06
AAMP	14	-2.20314	0.0232652
AANAT	15	-4.03911	0.0230599
ABCA1	19	2.54845	0.0103313
ABCA2	20	-4.86001	4.3947e-06
ABCA3	21	-3.15494	0.0151548
ABCB7	22	-0.960999	0.0945776
ABL1	25	-0.869201	0.0712453
ABL2	27	0.794432	0.0326691
ACAA1	30	-1.74286	2.64449e-08
ACACB	32	1.71861	0.0104111
ACADL	33	7.5243	0.00264102
ACADM	34	1.67083	0.00809068
ACADS	35	-2.45349	0.0199735
ACADSB	36	-0.646381	0.148771
ACADVL	37	-3.49874	2.938e-32
ACAT1	38	0.754239	0.0734233
ACHE	43	-4.86307	0.108049
ACLY	47	-2.50816	2.92237e-07
ACO1	48	3.15089	9.25789e-05
ACO2	50	-3.50185	3.64706e-13
ACOX1	51	1.16451	0.102708
ACP2	53	0.844689	0.023513
ACP5	54	1.66033	0.0864387
ACPP	55	-2.03503	0.118588
ACTB	60	-0.82016	0.00955805
ACTG1	71	-1.14604	4.52373e-16
ACTN4	81	-1.30515	5.38104e-06
ACTL6A	86	-1.43833	0.0103313
ACVR1	90	-1.14208	0.0651973
ACVR2A	92	-1.16483	0.0650977
ACVRL1	94	2.3549	0.0182875
ACYP2	98	1.85328	0.042608
ADAM8	101	-4.90349	1.96378e-20
ADAM10	102	-0.750602	0.0946522
ADARB1	104	-4.41499	3.6659e-07
ADCY2	108	6.46777	4.8999e-16
ADCY3	109	-1.53727	0.0397347
ADCY6	112	1.67601	0.099529
ADCY7	113	-4.35933	8.77797e-15
ADCY9	115	-2.17117	0.00466771
ADD1	118	-2.09039	4.71398e-09
ADD2	119	-5.47533	0.00227816
ADD3	120	-1.05182	2.53722e-06
PLIN2	123	3.08378	0.000404659
ADH1B	125	7.49472	7.66237e-10
ADH1C	126	12.7323	1.16975e-22
ADH5	128	1.05136	0.0489076
ADH6	130	5.50399	3.80269e-05
ADH7	131	12.9403	1.78658e-19
ADM	133	-1.8013	0.163873
ADORA1	134	7.54306	7.75572e-05
ADORA3	140	3.76349	0.00230514
PARP1	142	-2.04596	7.26195e-05
PARP4	143	0.675223	0.13848
GRK2	156	-3.76352	2.51699e-29
GRK3	157	0.777105	0.0277486
ADSL	158	-1.22691	0.133685
AP2A1	160	-4.78098	2.76765e-07
AP1B1	162	-1.15114	0.00139287
AEBP1	165	-5.16986	0.00332019
TLE5	166	-3.41874	4.34096e-10
AGER	177	-7.02841	1.04438e-05
AGRP	181	5.73812	2.02184e-05
JAG1	182	-1.2779	0.0864914
AIF1	199	2.37772	8.65632e-25
CRYBG1	202	0.878713	0.0148682
AK1	203	-4.49455	0.0222582
AK4	205	1.23536	0.117596
AKT1	207	-2.46536	1.08075e-10
AKT2	208	-3.0844	3.64877e-13
ALAD	210	-0.964986	0.0477696
ALAS1	211	1.72141	0.00727776
ALAS2	212	-14.0869	0.000391993
ALCAM	214	2.01865	0.000938784
ABCD1	215	-3.14919	4.25917e-07
ALDH1A1	216	2.73209	0.002659
ALDH2	217	1.21575	0.134646
ALDH3A1	218	6.35856	5.32651e-07
ALDH1B1	219	1.46489	0.0509898
ALDH1A3	220	5.07869	4.84395e-05
ALDH3B1	221	-1.02154	0.0384727
ALDH3B2	222	5.06953	5.54716e-07
ALDH3A2	224	2.114	3.11803e-10
ABCD2	225	-3.58975	0.0375394
ALDOA	226	-6.95199	2.40225e-05
AKR1B1	231	1.953	0.00318752
ALK	238	4.57006	2.3108e-12
ALOX12	239	-1.75843	0.0984416
ALOX5AP	241	1.11983	0.055338
ALOX12B	242	5.41945	0.00384891
ALOX15	246	7.88584	3.20224e-08
AMFR	267	-3.14866	0.00280733
AMPD2	271	-4.17564	8.78672e-11
AMPD3	272	-1.03741	0.0108775
BIN1	274	-3.69988	6.39881e-05
AMY1B	277	2.58528	0.130943
AMY2A	279	-3.83041	0.0231481
AMY2B	280	-2.90836	3.0609e-06
ANK1	286	-9.57423	2.95648e-05
ANK2	287	5.08555	6.09381e-05
ANK3	288	3.15589	6.69854e-07
ANPEP	290	-2.1547	1.21747e-26
SLC25A4	291	1.15622	0.153198
SLC25A6	293	-1.26964	1.71008e-05
ANXA1	301	-0.308649	0.164622
ANXA2	302	1.32326	0.00221336
ANXA3	306	-1.99744	0.138122
ANXA4	307	1.25127	0.00109247
ANXA5	308	1.32844	0.000354735
ANXA6	309	-4.23915	2.93616e-15
ANXA11	311	-0.404056	0.157324
AOAH	313	-3.06863	6.70911e-25
AOC2	314	-1.81725	0.19296
AOX1	316	3.99326	0.0154794
APAF1	317	-1.4198	0.00715058
NUDT2	318	0.856276	0.0868279
APBA1	320	3.7441	0.00107837
APBA2	321	-7.74503	1.55716e-06
APBB1	322	-2.76159	0.00433682
APBB2	323	3.51557	0.00997721
APC	324	1.38139	3.12514e-05
APEH	327	-1.31627	0.00056686
BIRC3	330	0.952873	0.0223802
XIAP	331	0.434329	0.191719
BIRC5	332	-2.83553	0.0504167
APLP2	334	-0.698909	0.0178905
APOC1	341	12.1173	2.77966e-13
APOE	348	6.05512	3.5294e-06
APP	351	-0.966619	0.0217443
APRT	353	-1.67215	0.00020601
SHROOM2	357	6.2673	9.74173e-10
AQP4	361	8.36249	9.75461e-10
AQP5	362	11.0805	2.24276e-33
AR	367	3.78521	0.0144654
ARAF	369	-1.71518	0.000396992
ARCN1	372	0.499993	0.143852
TRIM23	373	0.986297	0.0417776
AREG	374	-3.66227	0.00937401
ARF1	375	-0.720108	0.119359
ARF3	377	-2.04487	6.40125e-16
ARF5	381	-2.69743	3.0769e-10
RND3	390	10.9555	1.3776e-19
RHOG	391	-0.754044	0.00282455
ARHGAP1	392	-1.62172	1.82405e-08
ARHGAP4	393	-4.48995	7.61828e-23
ARHGAP5	394	2.19973	4.21874e-08
ARHGAP6	395	1.85892	0.115361
ARHGDIA	396	-2.72002	2.47799e-16
ARHGDIB	397	-0.585778	0.038731
ARL1	400	1.49	7.21491e-09
ARL3	403	2.18772	2.26085e-18
ARNTL	406	-1.48734	0.000646456
ARRB2	409	-1.07369	0.0116148
ARSA	410	-1.9204	0.00169642
ARSD	414	-1.09068	0.0548278
ARVCF	421	-1.93891	0.15739
ASGR1	432	1.33764	0.187371
ASGR2	433	-4.10384	2.59643e-06
ASL	435	-2.87308	0.00152386
GET3	439	-1.10546	0.0259136
ASPH	444	-1.42684	0.199682
ASS1	445	6.83815	4.13512e-22
ZFHX3	463	0.810671	0.065307
ATF1	466	0.885938	0.0141894
ATF3	467	-1.39231	4.65055e-05
ATF4	468	-0.890477	0.00702288
ATM	472	-0.986054	0.0215406
RERE	473	-0.838779	0.00487601
ATOX1	475	2.79139	4.55278e-46
ATP1A1	476	-1.81713	2.64535e-06
ATP12A	479	8.44802	3.71688e-17
ATP1B1	481	4.51327	1.51054e-11
ATP2A2	488	-0.568265	0.00303359
ATP2A3	489	-4.36131	9.57743e-09
ATP2B1	490	-1.1833	0.00204298
ATP2B2	491	3.22894	0.0252185
ATP2B4	493	-1.89477	6.57838e-09
ATP5F1A	498	-0.478938	0.00623938
ALDH7A1	501	3.23587	0.000439098
ATP5F1B	506	-0.980634	0.00422469
ATP5F1C	509	0.926758	0.0012597
ATP5F1D	513	-0.444226	0.185424
ATP5F1E	514	1.07129	0.00076432
ATP5PB	515	0.850674	0.00216379
ATP5MC1	516	1.16682	0.0609141
ATP5MC2	517	-1.26276	0.00434946
ATP5MC3	518	1.13348	0.000342066
ATP5ME	521	1.41841	0.000756475
ATP5PF	522	2.13501	3.66953e-09
ATP6V1A	523	1.60208	1.02156e-06
ATP6V0C	527	-4.92834	0.00321109
ATP6V1C1	528	0.892831	0.0221229
ATP6V1E1	529	1.60047	7.8964e-07
ATP6V0B	533	-1.96025	1.03077e-08
ATP6AP1	537	-1.47955	0.000134919
ATP7A	538	1.00291	0.149627
ATP5PO	539	2.00534	3.72719e-07
ATP7B	540	-4.36382	0.0205912
AUH	549	-1.60559	0.00700344
AUP1	550	-1.4456	2.45656e-06
AXL	558	5.77912	1.42295e-06
AZGP1	563	7.12031	1.42587e-05
AZU1	566	-4.39291	0.0323401
B2M	567	-0.985432	0.0142227
BAD	572	-2.21437	0.0824187
BAK1	578	-3.17236	0.0210123
BAX	581	-2.72049	3.54245e-06
BBS2	583	0.881361	0.0499655
BCAT1	586	2.1907	0.010765
BCKDHA	593	-4.39943	0.0104368
BCKDHB	594	1.43431	0.0771699
CCND1	595	6.78311	1.84012e-27
BCL2A1	597	2.85883	0.00458138
BCL2L1	598	-4.24955	0.00223293
BCL3	602	-1.72319	0.0214789
BCL6	604	-1.89263	0.0167917
TNFRSF17	608	-5.47892	0.0194162
BCR	613	-1.9195	2.86181e-06
BDKRB2	624	8.51214	1.3443e-11
BFSP1	631	3.66158	0.047863
CEACAM1	634	3.14356	7.03069e-09
BICD1	636	1.2923	0.00632394
PRDM1	639	-0.802748	0.044816
BLK	640	-7.18842	6.29524e-05
BLVRA	644	1.27478	0.0297567
BMP3	651	4.78444	1.88853e-06
BMP6	654	-6.02034	0.00282961
BMPR1A	657	1.68317	0.00179717
BMPR1B	658	10.3674	2.68542e-37
BMPR2	659	1.56214	0.000447039
BMX	660	-3.69582	0.120417
BNIP1	662	-3.63453	0.00253728
BNIP3	664	1.24	0.147646
BNIP3L	665	-0.973915	0.143353
DST	667	4.95291	1.03118e-07
BPGM	669	-3.03871	0.0376454
BPHL	670	0.902283	0.188429
BRCA1	672	1.58329	0.000677465
BRCA2	675	2.5273	7.54839e-20
ZFP36L2	678	-2.33501	2.2917e-05
BSG	682	-3.42298	0.000757321
BST1	683	-1.94229	3.95097e-09
BST2	684	-2.3921	1.82747e-07
KLF9	687	-2.72158	0.0137218
KLF5	688	4.56278	1.19849e-22
BTF3	689	-0.649887	0.0775436
BTG1	694	-1.74128	7.54306e-20
BTK	695	-1.22629	0.0457632
TSPO	706	-0.98575	0.0165458
SERPING1	710	5.03503	6.25179e-07
C1QA	712	3.18976	1.49806e-05
C1QB	713	4.00852	0.000304791
C1QC	714	3.05405	0.00561213
C2	717	2.94946	2.19436e-07
C3	718	5.26002	1.73043e-08
C3AR1	719	2.31604	0.013089
C4A	720	-3.32404	0.0663871
C4B	721	-3.16941	0.0820061
CAPN5	726	2.36652	0.00552436
C5AR1	728	-1.40358	0.0160847
C6	729	9.58887	2.89207e-16
C8B	732	12.2707	3.46618e-10
OSGIN2	734	0.806922	0.153513
VPS51	738	-4.49749	4.6975e-10
MYRF	745	-3.31882	0.102261
FMNL1	752	-3.44803	2.30048e-11
CFAP410	755	-5.76674	0.000582487
TMEM50B	757	-1.14161	0.0101989
CA1	759	-11.9476	0.00116322
CA2	760	-3.3314	0.0594112
CA4	762	-4.69688	0.0688235
CA8	767	4.71848	1.38532e-06
CACNA1E	777	-3.79283	0.133029
CACNA1F	778	-4.62165	0.00964375
DDR1	780	1.53839	0.14694
CACNA2D1	781	5.93736	0.0204925
CACNB1	782	-2.17749	0.0399868
SLC25A20	788	-2.59214	9.89756e-05
CAD	790	-0.853479	0.14903
CALCR	799	6.53917	0.0133498
CALM1	801	0.736079	0.0356861
CALM2	805	0.743786	0.0809299
CALM3	808	-1.67567	2.4671e-07
CALU	813	-0.494487	0.0699795
CAMK4	814	-3.91042	0.0019163
CAMK2D	817	1.45898	0.00368475
CAMK2G	818	-1.48727	1.49223e-05
CAMLG	819	-1.21396	0.00834247
CAMP	820	3.46393	0.000218249
CAPN1	823	-3.67595	2.24239e-09
CAPN2	824	-1.56597	9.94307e-10
CAPN3	825	-2.21172	0.0389148
CAPNS1	826	-1.10793	0.0019882
CAPZA1	829	0.522283	0.170663
CAPZB	832	-1.18511	0.0348543
CASP3	836	1.26565	0.000298855
CASP4	837	0.639032	0.0043681
CASP5	838	2.93552	0.00039211
CASP7	840	0.908815	0.0337141
CASP8	841	-0.893148	9.88325e-05
CAV3	859	5.1726	0.00382449
CBFA2T3	863	-5.59068	0.000572454
RUNX3	864	-3.37646	0.000205979
CBL	867	-0.630771	0.0113907
CBR1	873	2.33091	2.40584e-16
CBS	875	2.60378	0.0548354
KRIT1	889	0.572262	0.187422
CCND2	894	-1.82282	0.127402
CCND3	896	-1.6631	1.37215e-05
CCNF	899	-4.69238	0.00619409
CCNG2	901	0.917154	0.0883126
CCNT1	904	-0.61299	0.0115114
CD1A	909	-4.13565	0.0161109
CD1C	911	-5.97794	0.00228974
CD1D	912	-3.79512	0.000467856
CD2	914	-2.38063	0.0257809
CD3D	915	-2.73164	0.0157658
CD3E	916	-4.39277	0.00209437
CD3G	917	-1.99611	0.0685961
CD247	919	-4.4709	6.46228e-09
CD4	920	-1.63348	0.0777135
CD5	921	-7.87315	4.0729e-05
CD5L	922	4.93603	0.00338606
CD6	923	-3.6415	0.00188611
CD7	924	-5.69053	3.53804e-05
CD8A	925	-5.3356	0.0011108
CD8B	926	-4.41971	0.010765
CD8B2	927	-6.01073	0.00960145
CD9	928	2.75296	0.0134474
CD14	929	-1.97898	0.0006665
CD19	930	-6.47194	0.000266688
MS4A1	931	-3.17116	1.12556e-05
MS4A3	932	-4.07738	0.0717032
CD22	933	-1.809	0.0773455
CD27	939	-6.44398	0.000843637
CD28	940	-3.09728	0.0248472
CD80	941	4.76885	1.74873e-21
TNFRSF8	943	-4.45473	0.0118708
TNFSF8	944	-2.15315	2.80021e-06
CD33	945	-2.38384	2.14773e-06
CD36	948	-1.75741	0.000159243
SCARB2	950	0.968175	0.00493853
CD37	951	-2.8536	2.52971e-17
ENTPD1	953	-1.31292	0.000149046
ENTPD6	955	-2.90491	1.15405e-06
ENTPD3	956	5.36764	3.10967e-11
CD40LG	959	-4.68901	0.0111263
CD44	960	0.381891	0.195364
CD47	961	-1.18681	0.000327757
CD48	962	-2.33948	4.75113e-06
CD53	963	-0.434392	0.109818
CD59	966	1.60984	0.0208938
CD68	968	3.67481	0.0276391
CD69	969	-4.31933	4.43862e-10
CD72	971	1.42904	0.0432063
CD79A	973	-5.46109	8.65774e-05
CD79B	974	-7.13241	3.61294e-05
CD81	975	1.55088	0.00153111
ADGRE5	976	-3.06705	1.36744e-10
CDA	978	-3.6947	2.55538e-05
CDK11B	984	-1.42143	3.22702e-05
LRBA	987	0.407369	0.0409403
CDC5L	988	1.56317	0.000417649
SEPTIN7	989	-0.446223	0.111343
CDC6	990	1.2427	0.0758378
CDC20	991	-2.92505	0.0304888
CDC25A	993	-4.13446	0.023675
CDC25B	994	-1.58496	0.130595
CDC27	996	0.904494	0.0167627
CDC34	997	-6.01226	0.000559001
CDH13	1012	4.15923	0.000164948
CDK2	1017	-6.52561	7.83954e-05
CDK4	1019	-1.62099	0.0401232
CDK6	1021	-1.29183	0.0234232
CDK7	1022	1.03395	0.0741051
CDK9	1025	-2.09868	3.01661e-08
CDKN1A	1026	1.27545	0.00708878
CDKN1C	1028	2.40272	0.00464895
CDKN2D	1032	-6.57048	1.1328e-08
CDR2	1039	0.909459	0.10675
CDS1	1040	4.46597	3.91025e-08
CD52	1043	1.41437	0.168518
CLGN	1047	3.79913	0.0146858
CEACAM5	1048	10.9806	1.91128e-26
CEBPA	1050	-2.67563	3.87039e-05
CEBPB	1051	0.638557	0.152593
CENPB	1059	-1.75023	0.000791872
CETN2	1069	2.00468	6.00143e-07
CETN3	1070	2.46129	2.46468e-05
CFL1	1072	-1.78962	1.32634e-21
CFL2	1073	-0.796639	0.157528
CTSC	1075	1.6163	2.8334e-06
CFTR	1080	8.0519	2.39073e-11
CEACAM3	1084	1.31863	0.141745
CEACAM7	1087	5.67273	1.0385e-06
CEACAM4	1089	-4.56995	0.000216947
RCBTB2	1102	-1.36494	0.0440258
RCC1	1104	-7.17522	8.23952e-06
CHD1	1105	-0.401893	0.134577
CHD2	1106	-0.867021	0.000690542
CHD3	1107	-2.08341	3.81577e-06
CHD4	1108	-0.678395	0.0150017
AKR1C4	1109	4.9505	0.00333215
CHEK1	1111	1.03982	0.0822461
FOXN3	1112	0.427032	0.00742094
CHKB	1120	-4.46405	0.00860449
CHM	1121	1.7441	0.00060013
CHN2	1124	-1.99224	0.123473
LYST	1130	-1.02406	2.78958e-05
CHRNA2	1135	-4.72629	0.0322801
CHRNA3	1136	5.47376	0.00372226
CHRNA7	1139	-3.46498	0.0453567
CKB	1152	3.11197	0.000467187
CIRBP	1153	-1.60769	0.00109565
CKMT1B	1159	8.14977	8.42099e-06
CKMT2	1160	2.81245	0.0771699
ERCC8	1161	0.842634	0.0871118
CKS2	1164	2.53609	3.39834e-09
AP2M1	1173	-1.38959	0.0114752
AP1S1	1174	-1.11805	0.0600045
CLC	1178	4.0707	0.03893
CLCN2	1181	-4.13838	0.0198437
CLCN3	1182	-0.627117	0.0547089
CLCN5	1184	-1.1539	0.0805436
CLCN6	1185	-1.42722	0.157638
CLCN7	1186	-4.06687	0.000908587
CLU	1191	-2.79198	0.0196788
CLIC2	1193	2.7654	0.0102627
CLK1	1195	-2.40029	3.32617e-34
CLK2	1196	-0.71077	0.199687
CLK3	1198	-2.43279	3.73914e-09
CLN3	1201	-2.1417	0.0484075
CLN5	1203	-1.62624	0.0194044
CLPTM1	1209	-1.25911	0.0052245
CLTA	1211	0.686359	0.0372018
CLTC	1213	0.662115	0.033855
CCR1	1230	1.19162	0.0868565
CCR4	1233	-5.79083	0.000644176
CCR5	1234	1.3567	0.154156
CCR7	1236	-5.38642	0.00249136
LTB4R	1241	-2.61686	1.41378e-10
ABCC2	1244	-2.19207	0.0848086
CNGA4	1262	3.60006	0.0165037
PLK3	1263	-2.63639	2.6137e-05
CNN2	1265	-2.50092	2.10972e-14
CNN3	1266	7.2002	8.50655e-24
CNP	1267	-0.757564	0.152691
CNR2	1269	-5.85911	0.00058513
CNTN1	1272	8.70321	0.000106363
COL1A1	1277	3.08107	0.0401828
COL4A4	1286	-2.4038	0.19296
COL6A2	1292	-6.69188	0.000113636
COL8A1	1295	6.00814	0.000466866
COL9A2	1298	-6.0415	0.00096577
COL9A3	1299	-5.68669	0.00527586
COL11A2	1302	-3.99979	0.0646117
COL15A1	1306	3.49467	0.0386232
COL17A1	1308	4.2819	1.14074e-06
COL19A1	1310	-2.3002	0.0907967
COPA	1314	-1.1577	0.0064607
KLF6	1316	-2.63727	1.82386e-11
SLC31A1	1317	1.64306	3.58783e-09
SLC31A2	1318	1.89256	0.0419078
COX6A1	1337	2.12582	8.31491e-29
COX6B1	1340	0.944157	6.69331e-05
COX6C	1345	1.74978	2.49281e-09
COX7A1	1346	2.03753	0.185996
COX7B	1349	1.33364	1.13883e-07
COX7C	1350	2.7822	6.4194e-14
COX8A	1351	0.74035	0.0548917
CP	1356	5.11033	2.6079e-37
CPD	1362	-1.07345	0.00130307
CPE	1363	2.99479	0.0366255
CLDN4	1364	2.72683	0.0529953
CLDN3	1365	8.27169	2.68472e-08
CPM	1368	1.73162	0.0779448
CPOX	1371	-2.9	0.000337979
CPT1A	1374	-3.54559	4.0685e-23
CPT1B	1375	-2.86525	0.117641
CR1	1378	-2.03147	0.00700064
CR1L	1379	-2.53131	0.100548
CR2	1380	-4.70538	0.0193328
CRAT	1384	-2.51534	0.00532431
ATF2	1386	0.722059	0.0311415
CREBBP	1387	-0.917478	0.00737283
ATF6B	1388	-3.84715	6.43774e-05
CREBL2	1389	1.51974	0.0064607
CREM	1390	3.03324	2.89029e-05
CRHBP	1393	3.6005	0.0389667
CRIP1	1396	-2.83323	0.0124132
CRK	1398	0.487565	0.182499
CRMP1	1400	3.46009	0.0441646
CRY2	1408	-0.76667	0.0545303
CRYBB1	1414	4.02597	0.0160019
CRYM	1428	3.74516	0.00613869
CRYZ	1429	1.56652	0.0863281
CS	1431	-0.551405	0.0744898
MAPK14	1432	-1.78735	0.0032479
CSE1L	1434	2.06312	2.08492e-12
CSF2RA	1438	-1.07918	0.0630088
CSF2RB	1439	-1.36316	0.0294943
CSF3R	1441	-3.92977	9.0865e-07
CSK	1445	-2.72577	0.000107089
CSNK1A1	1452	0.619209	0.133022
CSNK1D	1453	-2.01797	3.95475e-05
CSNK1E	1454	-2.13165	2.11304e-05
CSNK1G2	1455	-1.75089	0.00467424
CSNK1G3	1456	1.01808	0.00940676
VCAN	1462	-4.04564	3.51611e-06
CSRP2	1466	1.94244	0.179695
CST3	1471	-1.36883	8.23165e-05
CSTA	1475	2.28563	0.000630026
CSTB	1476	3.75466	1.77889e-15
CSTF1	1477	2.17546	5.74336e-08
CSTF3	1479	1.61232	0.00173329
CTBS	1486	0.867094	0.0474974
CTBP1	1487	-0.923416	0.00441154
CCN2	1490	7.11351	1.25224e-05
CTLA4	1493	-1.69886	0.171647
CTNNA1	1495	0.852032	0.127902
CTNNB1	1499	-1.35618	1.99413e-06
CTNND1	1500	1.80469	4.65148e-07
CTPS1	1503	-1.17942	0.0451429
CTSD	1509	-0.80931	0.088448
CTSK	1513	-6.62917	4.94644e-05
CTSL	1514	3.89152	4.95156e-06
CTSS	1520	-1.06325	0.0186995
CTSW	1521	-5.49173	4.82977e-05
CTSZ	1522	-2.23738	0.00921679
CX3CR1	1524	-3.68518	0.000735219
CXADR	1525	5.16993	2.00766e-05
CYB5A	1528	2.32854	0.000371101
CYBA	1535	-4.86569	4.95193e-35
CYBB	1536	-0.661876	0.181149
CYC1	1537	-1.92822	5.05855e-10
CYLD	1540	-1.62293	0.00198078
CYP2B6	1555	8.15736	5.7791e-09
CYP2E1	1571	2.16856	0.178337
CYP2F1	1572	8.00528	7.43094e-61
CYP2J2	1573	5.5003	7.80267e-18
CYP3A4	1576	3.79188	0.00604759
CYP3A5	1577	3.33151	1.77067e-10
CYP4B1	1580	7.98821	6.36776e-06
CYP27A1	1593	2.27789	0.0890249
DAB1	1600	3.2468	0.0138784
DAB2	1601	3.58838	0.00022574
DAG1	1605	-1.1338	0.035709
DGKA	1606	-3.24178	1.48531e-07
DGKB	1607	5.53479	8.24796e-05
DGKQ	1609	-3.9959	2.74873e-07
DAPK1	1612	1.23395	0.0093321
DAPK3	1613	-3.72989	1.44676e-05
DBI	1622	2.09486	1.08973e-09
DBN1	1627	-2.36619	0.00408734
DBP	1628	-4.07652	0.0224967
DBT	1629	1.2991	5.53663e-05
ACE	1636	3.90351	0.00412321
DCTN1	1639	-1.29848	0.00281646
DDB1	1642	-2.11135	5.96325e-11
DDB2	1643	-0.594781	0.0650692
DDC	1644	5.28609	0.00216465
AKR1C1	1645	6.64035	8.07714e-11
AKR1C2	1646	8.34523	1.18756e-35
DDOST	1650	-3.81256	1.21871e-09
DDX1	1653	1.43359	1.28938e-05
DDX3X	1654	-1.46503	5.54621e-17
DDX5	1655	-1.79512	4.25324e-09
DMXL1	1657	1.39364	0.000334933
DHX9	1660	-1.25026	0.00568914
DDX10	1662	1.26927	0.000832792
DDX11	1663	-2.20684	0.131417
DHX15	1665	-1.69285	1.54685e-05
DEFA1	1667	2.82255	0.0736551
DEFA3	1668	2.7354	0.0754948
DEFB1	1672	5.28032	0.0783298
DFFA	1676	0.605273	0.0274632
DFFB	1677	-2.79676	0.00128825
TIMM8A	1678	-2.11985	0.0940742
COCH	1690	-3.761	0.0426934
DGUOK	1716	0.465723	0.10964
DHCR7	1717	-2.73395	0.00625921
DHFR	1719	-2.92697	0.00353119
DHODH	1723	-2.79279	0.00182146
DHPS	1725	-3.16948	4.63276e-09
CYB5R3	1727	-1.13295	0.00036394
NQO1	1728	2.04501	0.000981899
DIAPH1	1729	-1.42614	7.35646e-08
SEPTIN1	1731	-8.34645	1.8639e-06
DIO2	1734	8.74422	2.55389e-07
DKC1	1736	-0.573352	0.0920765
DLD	1738	1.11389	0.0108616
DLG3	1741	1.32751	0.17686
DLST	1743	-1.51543	0.00269301
DMBT1	1755	6.32868	0.000112375
DMD	1756	7.79663	2.71249e-28
DNM1	1759	-5.94425	0.000902929
DMPK	1760	-5.95555	0.000394452
DMWD	1762	-2.0286	0.0870847
DNAH5	1767	7.68296	4.85561e-21
DNAH6	1768	1.73632	0.0353753
DNAH8	1769	-4.22217	0.0245885
DNAH9	1770	6.59624	2.18456e-14
DNASE1	1773	-2.03049	1.54301e-06
DNASE1L1	1774	-4.4981	0.000123344
DYNC1H1	1778	-0.534936	0.0457448
DYNC1I2	1781	1.59025	6.42334e-06
DYNC1LI2	1783	-1.20307	4.17306e-05
DNM2	1785	-1.74912	2.09788e-14
DOCK1	1793	2.91693	4.14385e-06
DOCK2	1794	-1.08978	4.55196e-08
DXO	1797	-2.93966	0.0016077
DPH1	1801	-3.4718	9.09486e-05
DPH2	1802	-1.61942	0.0496257
DPT	1805	9.5998	0.0392138
DPYSL2	1808	1.73005	0.000175925
DPYSL3	1809	3.89073	0.00609467
DR1	1810	-0.591462	0.125336
DRG2	1819	-1.97962	8.02951e-05
ARID3A	1820	-2.04993	0.000365046
DSC2	1824	1.91636	0.0191475
DSC3	1825	5.37806	0.000194968
DSG2	1829	5.67469	4.08452e-08
TSC22D3	1831	-3.30439	1.41409e-18
DSP	1832	5.90089	5.1566e-07
DTNA	1837	4.63307	2.59227e-08
DTNB	1838	1.36058	0.0372076
HBEGF	1839	-2.07442	0.00948516
DTX1	1840	-3.69609	0.0560539
DUSP1	1843	-2.73642	1.81219e-05
DUSP2	1844	-2.38298	0.00823514
DUSP3	1845	1.6231	6.25736e-05
DUSP6	1848	-3.66651	3.58252e-10
DUSP7	1849	-1.91586	0.00137717
DUSP8	1850	-3.50334	0.00729846
DVL1	1855	-3.06294	5.21934e-05
DVL2	1856	-2.19896	0.000886782
DVL3	1857	-1.66185	7.96341e-08
E2F1	1869	-6.09592	0.00158515
E2F2	1870	-4.76427	7.51182e-05
E2F3	1871	-1.58555	0.00846626
E2F4	1874	-1.5541	0.0212522
E4F1	1877	-2.6427	0.024911
EBF1	1879	-3.56328	0.0594112
GPR183	1880	-1.34449	0.0318153
ECE1	1889	-2.82136	0.000122459
TYMP	1890	-3.62125	4.08015e-08
ECH1	1891	1.65236	4.0244e-07
ECHS1	1892	1.51637	1.12446e-05
ECM1	1893	6.2482	4.96502e-26
ECT2	1894	1.05791	0.00634532
S1PR1	1901	-5.28686	0.00267826
LPAR1	1902	1.9528	0.0730138
S1PR3	1903	-5.67544	0.00157995
EDN1	1906	3.12772	0.00337087
EDN2	1907	6.30582	0.00700562
EDNRA	1909	7.51906	0.0242842
PHC2	1912	-2.54201	0.00138528
EEF1B2	1933	0.98958	0.0548544
EEF1D	1936	-5.07891	1.6932e-20
EEF2	1938	-2.1086	4.69306e-21
EFNA1	1942	6.04045	1.49205e-07
EGF	1950	-2.61885	0.143353
CELSR3	1951	-1.67612	0.137298
CELSR2	1952	-4.55482	0.0079572
MEGF6	1953	-7.22812	4.70708e-05
MEGF8	1954	-3.03975	4.67256e-05
MEGF9	1955	-2.104	0.000406074
EGFR	1956	9.46375	3.0776e-22
EGR1	1958	2.1673	0.0019709
EGR2	1959	4.0966	6.9186e-23
EGR3	1960	3.55852	0.041386
EHHADH	1962	3.88757	5.25487e-14
EIF1AX	1964	0.952387	0.0150251
EIF2S1	1965	1.28377	3.32902e-05
EIF2S3	1968	-0.622881	0.0803115
EPHA2	1969	4.87704	0.00027985
EIF4A1	1973	-8.06056	3.79273e-07
EIF4B	1975	-0.871978	0.04813
EIF4E	1977	0.739108	0.0777135
EIF4EBP1	1978	0.613483	0.148651
EIF4G1	1981	-1.90277	0.00010934
EIF4G2	1982	0.574544	0.00417217
EIF5A	1984	-1.66222	4.13841e-06
SERPINB1	1992	-1.87071	0.00178987
ELF2	1998	-0.539844	0.181847
ELF3	1999	4.25667	8.63898e-26
ELF4	2000	-1.44938	4.06673e-05
ELF5	2001	7.799	5.63317e-05
ELK1	2002	-1.78054	3.98577e-05
ELK4	2005	0.92203	0.0575576
EML1	2009	5.86918	3.24175e-05
EMD	2010	-3.20498	7.66237e-10
MARK2	2011	-1.71059	0.000614885
EMP2	2013	8.26013	5.18048e-13
EMP3	2014	-3.44876	3.28102e-30
ENO1	2023	-2.37607	7.90856e-09
ENO2	2026	-4.40957	0.000872384
ENO3	2027	-5.91705	0.000613316
ENSA	2029	-0.639955	0.059788
SLC29A1	2030	1.60107	0.00334724
EPAS1	2034	5.77489	5.58373e-09
EPB41	2035	-2.61986	0.00196591
EPB41L1	2036	8.03716	2.9656e-42
EPB41L2	2037	1.36423	0.0129681
EPB42	2038	-8.79692	0.00136099
DMTN	2039	-5.94698	0.000170793
EPHA1	2041	-5.35273	0.00228055
EPHB6	2051	-1.69692	0.00958293
EPHX2	2053	-2.44487	0.0907787
STX2	2054	-1.50554	0.0219845
EPOR	2057	-3.34794	0.0157928
EPS8	2059	1.16691	0.0400984
EPS15	2060	0.439097	0.125118
NR2F6	2063	3.60401	1.22435e-07
ERBB2	2064	-1.68341	0.108404
ERBB3	2065	5.62098	1.90281e-08
ERBB4	2066	8.21006	2.82916e-24
ERCC1	2067	-1.0247	0.00616011
ERCC2	2068	-5.25733	0.00126253
EREG	2069	-3.72727	0.000658383
EYA4	2070	8.49398	1.00154e-19
ERCC3	2071	-1.48147	0.0101549
ERCC5	2073	-1.10466	0.111546
ERF	2077	-2.38239	4.29681e-06
ERG	2078	2.21193	0.19176
ERH	2079	-0.684611	0.183039
ERN1	2081	-2.08075	3.13861e-05
ERV3-1	2086	-1.01836	0.0305151
ESD	2098	1.62505	0.00662095
ESRRA	2101	-3.90609	1.39844e-08
ESRRG	2104	6.81759	2.4493e-06
ETFDH	2110	0.835299	0.0583915
ETS1	2113	-3.76668	8.87329e-11
ETV2	2116	4.99933	0.00701778
ETV3	2117	-0.686765	0.147753
ETV5	2119	2.76635	0.088607
MECOM	2122	7.67151	3.24119e-54
EVI2A	2123	0.442451	0.182094
EWSR1	2130	-1.98859	1.2773e-25
EXT2	2132	-0.877088	0.0666931
EXTL3	2137	-2.92599	2.40813e-11
EYA1	2138	10.4362	3.03192e-35
EYA2	2139	5.31238	0.00448859
EYA3	2140	1.35992	1.54343e-07
EZH1	2145	-1.65552	3.92387e-05
EZH2	2146	-1.59532	0.000487101
F2R	2149	-4.12183	0.000517015
F2RL1	2150	-2.98342	0.0151726
F2RL2	2151	3.13011	0.0307091
F3	2152	5.70889	3.3646e-07
F5	2153	-5.46101	3.32781e-08
F12	2161	-2.9118	0.089899
F13A1	2162	-2.03616	0.146113
FAAH	2166	-5.91104	0.00137888
FABP4	2167	8.96214	4.09849e-05
FABP3	2170	4.22635	7.53629e-15
FABP5	2171	4.35474	2.81359e-18
FABP6	2172	3.38499	0.131417
FANCA	2175	-2.04254	0.0141777
FANCC	2176	-1.53776	0.187371
FANCD2	2177	-1.08502	0.0572963
ACSL4	2182	0.57302	0.0507892
FAH	2184	-1.18045	0.186092
PTK2B	2185	-2.62696	4.92037e-17
BPTF	2186	1.13935	1.36006e-07
FAP	2191	5.96811	0.00296764
FASN	2194	-4.01489	0.000120119
FAT1	2195	4.90512	0.000339626
FAU	2197	0.808975	0.00389321
FBLN2	2199	-3.52276	0.160768
FBN2	2201	-3.73021	0.00573495
EFEMP1	2202	7.98466	3.00932e-14
FBP1	2203	1.9404	3.01125e-05
FCAR	2204	-2.87313	0.0016825
FCER1A	2205	-4.11922	0.18319
MS4A2	2206	5.89308	0.00290828
FCER1G	2207	1.19977	2.10955e-05
FCER2	2208	-5.91517	0.000675162
FCGR1A	2209	1.90152	0.073349
FCGR1B	2210	1.57322	0.143427
FCGR2A	2212	2.01607	3.29922e-05
FCGR3A	2214	2.11291	9.78607e-05
FCGRT	2217	-1.73943	3.09115e-05
FCN1	2219	-7.09821	1.12283e-59
FCN2	2220	-4.89604	0.00398542
FDPS	2224	-4.10873	8.16917e-07
FDX1	2230	2.48383	1.83312e-28
FECH	2235	-1.53017	0.193773
FEN1	2237	-2.35698	0.0133078
GPC4	2239	5.70809	7.99781e-06
FER	2241	0.861763	0.0318153
FES	2242	-2.63443	0.0138716
FGF14	2259	9.5689	2.15231e-17
FGFR1	2260	-1.65038	0.0940742
FGFR3	2261	4.23822	0.000304572
FGFR2	2263	6.89178	5.19544e-10
FGR	2268	-1.08029	0.00221705
FHL1	2273	2.28501	0.0591466
FHL3	2275	-1.83739	0.0342596
FKBP1A	2280	-0.418159	0.071838
FKBP2	2286	-0.766109	0.163974
FOXJ1	2302	2.34088	0.0516582
FOXM1	2305	-5.49863	0.00160415
FOXO3	2309	-1.83101	0.00304516
FLG	2312	6.90393	2.18443e-59
FLI1	2313	-1.10864	0.0737212
FLII	2314	-2.11566	2.30212e-13
FLNA	2316	-3.86006	4.60386e-120
FLOT2	2319	-2.08657	1.52568e-07
FLT1	2321	1.41076	0.0738156
FLT3	2322	-3.70798	0.0558523
FLT3LG	2323	-4.69321	0.0175781
FLT4	2324	-2.89656	0.112601
FMO2	2327	9.70647	4.49472e-47
FMO3	2328	8.86219	1.93939e-19
FMO4	2329	2.57735	1.25496e-10
FMO5	2330	-1.19179	0.123638
FMOD	2331	5.29469	0.00515139
FMR1	2332	-1.0431	0.0928613
AFF2	2334	4.61634	1.85886e-06
FN1	2335	2.41461	0.00332542
FOLH1	2346	7.79063	0.000955639
FOLR1	2348	5.61341	4.40545e-06
FOLR3	2352	-3.5261	0.0229844
FOS	2353	-2.77021	8.17549e-06
FOSB	2354	-5.74006	4.00441e-16
FOSL2	2355	-2.48325	2.21512e-15
FPGS	2356	-2.98215	4.41968e-06
FPR1	2357	-1.72641	0.00259402
FPR3	2359	6.64036	8.77454e-11
FRK	2444	7.41751	1.38142e-14
FRG1	2483	0.738195	0.0127569
FTL	2512	3.51316	5.42329e-05
FUCA1	2517	1.03301	0.153339
FUCA2	2519	-0.856961	0.0359692
FUS	2521	-3.05221	5.18592e-07
FUT2	2524	3.09138	0.00179927
FUT3	2525	5.39945	3.4616e-10
FUT4	2526	-1.49377	0.00114429
FUT7	2529	-5.52924	0.00169226
FYN	2534	-3.15406	1.79665e-06
IFI6	2537	2.56298	0.0482468
G6PD	2539	-1.98567	2.59625e-05
SLC37A4	2542	-1.95586	0.0225325
GAA	2548	-2.71674	4.07428e-10
GABBR1	2550	-3.50943	0.0195154
GABPA	2551	-1.21011	0.000195511
GABRB2	2561	5.76095	0.000322529
GABRP	2568	15.348	4.08364e-27
GABRR2	2570	-4.49188	0.0100599
GAK	2580	-2.12541	0.000510932
GALE	2582	1.59568	0.0160042
GALK1	2584	-4.49687	0.000206183
GALNS	2588	-1.49692	0.00137784
GALNT1	2589	-0.776978	0.0976348
GALNT2	2590	-4.35945	7.09295e-09
GALT	2592	-1.1535	0.0645203
GAPDH	2597	-1.29867	0.0043631
GART	2618	-1.34715	0.00925928
GAS6	2621	-1.70492	0.0384727
GATA1	2623	-7.39575	0.000363734
GATA2	2624	-3.42786	0.0830127
GATA3	2625	-2.68594	0.0119609
GATM	2628	3.72602	1.09532e-05
GBE1	2632	-1.82212	0.00698735
GBP1	2633	2.69075	0.0104348
GBP3	2635	2.76059	4.262e-11
GCDH	2639	-1.75487	0.00490555
BLOC1S1	2647	1.46661	0.0251775
KAT2A	2648	-1.25129	0.0248717
GCNT2	2651	1.61573	0.000356845
GCSH	2653	3.14696	0.0457106
GDF9	2661	1.9332	0.198381
GDI1	2664	-1.41192	0.000370323
GFI1	2672	-6.13965	0.000506472
GFPT1	2673	2.36621	2.62506e-32
GFRA2	2675	-2.54201	0.0848024
GGCX	2677	-1.87781	0.000104867
GGT1	2678	-3.36284	0.00722366
GGT7	2686	-4.20438	0.00201964
GIPR	2696	-5.30342	0.00351711
GJB3	2707	9.46975	1.36378e-06
GJB5	2709	5.58887	0.003112
GK	2710	2.24159	0.00680439
GCLM	2730	1.51259	0.00284425
GLG1	2734	-1.03285	0.00129737
GLI3	2737	5.23028	0.000837437
GLI4	2738	-6.00671	0.000466905
GLO1	2739	0.888544	0.00899964
GLRX	2745	2.62376	0.000274513
GLUD1	2746	0.508713	0.00531205
GLUD2	2747	-2.19134	0.0121504
GLUL	2752	1.25272	0.0946494
GM2A	2760	1.08646	0.174952
GMDS	2762	-1.79295	0.00800996
GMPR	2766	-2.22266	0.127544
GNA11	2767	1.62878	0.00339583
GNAI1	2770	2.9963	1.43892e-05
GNAI2	2771	-1.56919	5.60389e-09
GNAI3	2773	0.682983	0.0500974
GNAL	2774	1.54802	0.00536745
GNAO1	2775	-4.65337	0.00603027
GNAZ	2781	-5.38369	0.00661882
GNB1	2782	-1.17202	0.000644424
GNB2	2783	-2.8671	6.65645e-10
GNG5	2787	1.92644	9.00936e-15
GNG7	2788	-3.11162	0.00739756
GNGT2	2793	3.15412	5.45118e-13
GNL1	2794	-6.05431	9.45336e-08
GOLGA1	2800	0.66446	0.0381943
GOLGA2	2801	-0.939606	0.00839719
GOLGA3	2802	-0.729847	0.0720551
GOLGA4	2803	2.03712	3.10565e-14
GOLGB1	2804	1.12905	0.0264479
GP1BA	2811	-5.76965	0.00162788
GP5	2814	-4.66917	0.0116059
GP9	2815	-6.65955	0.000945487
GPD1	2819	5.97171	3.47117e-14
GPD2	2820	0.75346	0.110405
GPR3	2827	-4.01908	0.0204487
CXCR3	2833	-3.23784	0.0354397
RABGAP1	2844	1.03524	0.0523895
GPR22	2845	5.11828	1.10771e-07
GPER1	2852	-6.54303	0.00274665
GPR34	2857	2.19708	0.0453224
GPR35	2859	-6.49134	0.000226905
GRK5	2869	-1.36578	0.0872188
GRK6	2870	-3.28527	1.6785e-14
MKNK2	2872	-2.58464	2.41628e-10
GPS1	2873	-0.985901	0.00171109
GPS2	2874	-3.49	0.0371744
GPX2	2877	3.62681	4.76123e-08
GPX3	2878	6.69396	3.32805e-11
GRB2	2885	-1.10716	0.0138254
GRB7	2886	4.88474	0.00919986
GRB10	2887	-3.00677	0.0130976
RAPGEF1	2889	-1.27409	0.018401
GRN	2896	-1.54551	0.00104089
GRIK2	2898	8.13612	4.20615e-10
GRIN2C	2905	-2.77539	0.0348393
GRINA	2907	-1.45373	0.0271315
NR3C1	2908	0.738873	0.0332387
GRM2	2912	-2.8747	0.135563
CXCL1	2919	5.57713	6.77075e-09
CXCL2	2920	4.17311	2.69383e-08
CXCL3	2921	3.63542	0.0194798
PDIA3	2923	-1.35033	3.01042e-06
GSK3A	2931	-2.41829	1.75034e-05
GSK3B	2932	0.600515	0.00535176
GSTA1	2938	13.131	2.3524e-57
GSTA2	2939	13.7099	3.55581e-22
GSTA3	2940	9.60098	1.06969e-08
GSTM1	2944	3.06767	0.0442635
GSTM2	2946	-1.87272	0.0383145
GSTM3	2947	-2.90112	0.123638
GSTT2	2953	5.73994	0.000796463
GSTZ1	2954	-0.998081	0.115361
MSH6	2956	0.568548	0.164958
GTF2A1	2957	1.43703	0.00133865
GTF2B	2959	1.34769	2.9718e-08
GTF2E1	2960	1.62585	0.000358078
GTF2F1	2962	-1.35021	0.000354735
GTF2F2	2963	0.913309	0.00904501
GTF2H1	2965	1.40251	1.21963e-09
GTF2H2	2966	1.13357	0.0112706
GTF3A	2971	1.47336	8.11888e-07
BRF1	2972	-2.41393	8.72607e-05
GTF3C1	2975	-1.29101	0.0342667
GTF3C2	2976	-1.65515	0.000344075
GUCY1B1	2983	-3.97857	0.0218306
GUCY2C	2984	2.01274	0.0641874
GUK1	2987	-3.09077	0.017301
GUSB	2990	-1.08075	0.023512
GYPA	2993	-5.78154	0.035531
GYPB	2994	-6.23791	0.0304063
GYPC	2995	-4.31481	0.0096425
GYS1	2997	-3.18086	5.84835e-09
GZMH	2999	-4.35103	8.73643e-05
GZMB	3002	-1.62659	0.14234
GZMK	3003	-4.51177	0.0229999
GZMM	3004	-7.10042	0.000139098
H1-0	3005	-1.35075	0.195164
H1-3	3007	5.33396	3.56545e-10
H1-4	3008	4.99118	2.9887e-23
H1-5	3009	3.96907	0.0197524
H2AC8	3012	-4.73274	0.0212133
H2AZ1	3015	1.37233	2.10955e-05
H3-3A	3020	-0.331948	0.0439541
H3-3B	3021	-1.27015	2.8755e-12
H1-1	3024	7.01848	0.005883
HAGH	3029	-2.64562	0.0246994
HADHA	3030	-0.483742	0.182411
HADH	3033	0.863753	0.130943
HAL	3034	-5.38845	0.000176649
HARS1	3035	-2.61526	5.27832e-08
HBA1	3039	-20.0053	3.61946e-12
HBA2	3040	-20.0598	3.32518e-12
HBM	3042	-8.68778	0.025669
HBB	3043	-14.4314	5.69787e-11
HBD	3045	-13.4232	7.06002e-07
HBG1	3047	-11.1874	0.00184125
HBG2	3048	-6.86805	0.020966
HBQ1	3049	-7.98167	0.00308918
HCFC1	3054	-1.98692	1.56474e-12
HCK	3055	-0.991493	0.000354953
HCLS1	3059	-1.93754	0.00581871
HTT	3064	-1.27302	2.4961e-10
HDAC1	3065	-1.09106	0.00533784
HDGF	3068	-3.02116	3.62951e-07
CFH	3075	2.59258	1.52718e-05
HFE	3077	-4.51223	0.00600846
NRG1	3084	-6.6436	9.95427e-05
HIC1	3090	-3.92806	0.0576886
HINT1	3094	2.38003	8.06664e-07
HIVEP1	3096	1.45621	0.000701082
HK1	3098	-2.4058	2.26518e-06
HK3	3101	-3.66837	3.04139e-25
ZBTB48	3104	-2.47644	3.51162e-08
HLA-A	3105	-1.66289	3.58444e-07
HLA-B	3106	-2.44576	2.63687e-07
HLA-C	3107	-2.39342	0.0221818
HLA-DOB	3112	-4.60205	0.00688442
HLA-DPA1	3113	1.21955	0.189802
HLA-DQA2	3117	4.15527	0.00524081
HLA-DQB2	3120	2.05146	0.0761789
HLF	3131	3.79102	3.10494e-07
HLA-E	3133	-2.77827	1.19283e-38
HLA-F	3134	-0.798354	0.155955
HLA-G	3135	-3.14287	0.00525619
MR1	3140	0.387066	0.0624608
HLCS	3141	1.01478	0.0270526
HLX	3142	-2.92349	0.0106509
HMBS	3145	-1.69276	0.107798
HMGB1	3146	-0.729435	9.62893e-05
HMGB2	3148	-1.99994	0.00105643
HMGCR	3156	-1.20619	0.00401038
HMGCS2	3158	7.4295	0.00147522
HMGA1	3159	-1.1155	0.169601
NR4A1	3164	-3.70919	0.00171785
FOXA1	3169	9.17705	6.72857e-27
FOXA3	3171	6.15202	0.0124164
HNMT	3176	4.14601	4.91049e-31
SLC29A2	3177	-4.60438	0.0164601
HNRNPA1	3178	-1.39237	1.86305e-08
HNRNPA2B1	3181	-0.768671	9.06186e-05
HNRNPAB	3182	-1.89732	4.52987e-05
HNRNPC	3183	-0.765464	4.78757e-05
HNRNPD	3184	-0.852505	0.00470051
HNRNPH1	3187	-3.21887	3.09189e-23
HNRNPH2	3188	-0.625386	0.127103
HNRNPH3	3189	-1.2134	3.01373e-05
HNRNPK	3190	-1.60989	4.5681e-18
HNRNPL	3191	-2.99147	7.34662e-22
HNRNPU	3192	-1.01595	2.16791e-10
HOXB2	3212	0.8067	0.141695
HOXB3	3213	-1.95688	0.050204
HOXB6	3216	4.87558	0.00525464
HPCAL1	3241	-1.43834	0.0435799
HPGD	3248	1.66553	0.0512291
HPS1	3257	-1.54059	0.0493985
AGFG1	3267	-1.23531	0.044883
AGFG2	3268	-1.57671	0.13183
HRH2	3274	-2.96687	0.0619586
PRMT2	3275	-1.45144	6.48935e-06
PRMT1	3276	-1.69278	0.05016
HES1	3280	4.22167	1.3308e-15
HSBP1	3281	1.15723	1.64095e-08
HSD11B1	3290	6.94336	3.77774e-08
HSD17B1	3292	-4.99072	0.00283784
HSD17B4	3295	1.05116	0.0165617
HSF1	3297	-1.85498	2.35634e-05
HSF2	3298	-1.60848	0.00343565
HSF4	3299	-1.27599	0.0988212
DNAJB2	3300	-3.37785	2.73516e-05
DNAJA1	3301	1.56128	0.0177357
HSPA1A	3303	2.84954	0.000487899
HSPA1B	3304	2.43969	0.000697473
HSPA4	3308	1.06221	0.00715058
HSPA5	3309	-0.832713	0.00842714
HSPA8	3312	1.39762	0.00246408
HSPB1	3315	2.90298	0.00031037
HSP90AA1	3320	1.46814	0.00124123
IGSF3	3321	3.60959	8.98737e-05
HSP90AB1	3326	1.021	0.0101925
HSPD1	3329	1.19499	0.000698103
HSPE1	3336	3.016	2.34098e-10
HSPG2	3339	-4.52802	0.0142001
NDST1	3340	-1.2146	0.047234
HTN1	3346	11.3288	2.4759e-11
HTN3	3347	14.6576	0.00235838
TNC	3371	1.80252	0.0645394
ICAM1	3383	-1.99903	0.000114258
ICAM2	3384	-2.05573	0.000867552
ICAM3	3385	-6.64017	3.51407e-05
IRF8	3394	-1.36868	4.90803e-05
MRPL58	3396	1.62137	3.9601e-06
ID1	3397	-1.29884	0.168269
ID2	3398	-1.15165	0.000190007
ID3	3399	2.56587	0.00131559
ID4	3400	7.61251	0.0019577
IDH1	3417	1.33347	0.0749194
IDH2	3418	-1.674	8.64306e-06
IDH3A	3419	-2.52299	1.9856e-05
IDH3B	3420	-1.52898	8.69821e-07
IDUA	3425	-1.99596	0.166229
IFI16	3428	1.39275	0.000147759
SP110	3431	2.07647	3.41325e-05
IFIT2	3433	4.2545	5.90134e-07
IFIT1	3434	4.12527	0.00463287
IFIT3	3437	3.24244	0.0101199
IFNG	3458	-5.01524	0.0105733
IFNGR2	3460	-0.626199	0.107705
IFRD1	3475	-1.07417	0.0117499
IGF1	3479	4.11276	0.00322144
IGF1R	3480	-2.79132	1.56176e-06
IGF2R	3482	-1.62564	1.60638e-05
IGFBP3	3486	2.79225	0.0645323
IGFBP5	3488	8.90294	1.06281e-08
CCN1	3491	4.81755	0.00149919
IGHMBP2	3508	-4.73876	6.93537e-05
RBPJ	3516	1.9483	6.7257e-12
IK	3550	1.15031	1.08175e-05
IKBKB	3551	-1.02683	5.06313e-05
IL1A	3552	10.9042	5.71214e-41
IL1B	3553	1.92401	0.0390067
IL1R1	3554	1.77284	0.121476
IL1RN	3557	1.66566	0.00760292
IL2RA	3559	2.30289	0.0260266
IL2RB	3560	-3.54968	0.000276335
IL2RG	3561	-1.11286	0.116115
IL4R	3566	-2.45277	2.89141e-07
IL5RA	3568	6.77189	1.68085e-22
IL6R	3570	-2.69791	6.05608e-16
IL7R	3575	-1.33583	0.000146915
CXCR1	3577	-3.63981	0.0287574
IL10RA	3587	-1.80027	3.12371e-23
IL11RA	3590	-2.84644	5.93955e-05
IL12A	3592	-3.82351	0.0526374
IL12RB1	3594	-7.81947	3.51942e-06
IL12RB2	3595	-1.97066	0.187901
IL16	3603	-1.47443	3.93857e-05
IL18	3606	2.08817	0.0104505
FOXK2	3607	0.582373	0.172417
ILF2	3608	-1.11803	2.50295e-05
ILF3	3609	-2.7362	7.8595e-19
ILK	3611	-4.30279	0.0134319
IMPA1	3612	0.604191	0.159492
IMPA2	3613	-1.50854	0.116818
IMPDH1	3614	-2.93564	3.23966e-10
IDO1	3620	6.24865	1.39411e-06
ING1	3621	-2.4987	0.00741897
ING2	3622	1.65894	0.000651249
INHBA	3624	7.71016	7.31815e-18
CXCL10	3627	3.72326	0.00957668
INPP4A	3631	-1.51694	0.000275321
INPP5A	3632	-2.65378	0.00106391
INPP5B	3633	-1.3776	0.0276807
INPP5D	3635	-2.00731	7.50959e-13
INPPL1	3636	-3.84083	3.70329e-19
INSR	3643	-0.986167	0.136071
IRAK1	3654	-1.00773	4.857e-05
ITGA6	3655	-2.98333	0.000389338
IRAK2	3656	-1.47358	0.136362
IRF1	3659	-3.31131	0.000538778
IRF2	3660	1.35627	6.47287e-06
IRF3	3661	-2.69913	1.27788e-08
IRF5	3663	-1.41703	0.00253711
IRF6	3664	4.00587	8.52105e-05
IRS1	3667	-5.72618	0.00073059
ISG20	3669	-1.01681	0.00164775
ISL1	3670	6.96903	0.00516184
ITGA2	3673	3.44514	3.71241e-14
ITGA2B	3674	-9.87577	2.95282e-07
ITGA3	3675	1.96479	0.00400822
ITGA4	3676	-3.58693	2.64285e-17
ITGA5	3678	-2.37089	9.951e-05
ITGA7	3679	-5.08893	0.013873
ITGAL	3683	-3.52239	6.61627e-08
ITGAM	3684	-4.52932	5.70856e-25
ITGAV	3685	1.4258	0.0199987
ITGAX	3687	-2.04485	7.78751e-06
ITGB1	3688	-1.99807	3.01883e-10
ITGB2	3689	-3.82343	4.18625e-26
ITGB3	3690	-7.64156	0.000111302
ITGB4	3691	1.54837	0.121893
EIF6	3692	-0.45408	0.131578
ITGB6	3694	6.29955	0.000747014
ITGB7	3695	-8.43512	2.35324e-06
ITGB8	3696	7.86777	1.1157e-34
ITK	3702	-4.23348	0.00188484
STT3A	3703	-2.09615	4.78698e-06
ITPA	3704	0.910822	0.0164468
ITPKB	3707	-2.57916	9.0873e-07
ITPR2	3709	0.401258	0.164179
ITPR3	3710	-3.22862	6.37744e-07
JAK1	3716	-0.457529	0.114782
JAK2	3717	-0.638173	0.0584565
JAK3	3718	-3.18609	2.81708e-05
JUN	3725	-1.41051	0.0114662
JUNB	3726	-3.55061	1.41123e-33
JUND	3727	-3.16624	2.37746e-13
ANOS1	3730	8.02475	1.5712e-17
CD82	3732	-4.7001	8.41199e-06
KARS1	3735	-1.37444	1.77376e-06
KCNA2	3737	2.68058	0.0035905
KCNA10	3744	9.09021	0.000153238
KCNC4	3749	-2.33588	0.0171948
KCND1	3750	-3.18415	0.00970366
KCNH2	3757	-5.10235	0.0189128
KCNJ1	3758	2.27954	0.0220469
KCNJ5	3762	6.82592	2.8041e-15
KCNJ10	3766	5.69681	0.000825712
KCNJ13	3769	2.84068	0.0522963
KCNJ16	3773	7.5969	0.000974514
KCNK1	3775	5.66547	0.000594116
KCNMA1	3778	3.23446	0.0957108
KCNN4	3783	-2.24761	0.0184916
KCNQ1	3784	-2.66425	1.86118e-08
KCNQ3	3786	3.12117	0.160275
KEL	3792	-4.44977	0.0376598
KIF5B	3799	1.36915	4.47357e-06
KIT	3815	3.16819	0.000516625
KLK1	3816	4.77515	1.42067e-05
KLRB1	3820	-2.97565	0.0190776
KLRC2	3822	-1.26724	0.0999956
KLRC3	3823	-5.13438	0.00247918
KLRD1	3824	-4.79485	2.30121e-16
KLC1	3831	-1.987	6.73022e-08
KIF22	3835	-2.59811	0.00256798
KPNA1	3836	-1.2834	9.08204e-05
KPNA3	3839	0.936386	0.000914485
KPNA4	3840	1.31412	5.89009e-13
TNPO1	3842	1.08421	0.0268193
KRT1	3848	-6.7365	0.0194055
KRT4	3851	11.5192	1.06924e-43
KRT5	3852	6.9192	2.06753e-28
KRT6A	3853	8.15684	3.28851e-09
KRT6B	3854	6.81331	0.00304222
KRT7	3855	8.26288	4.72119e-25
KRT8	3856	6.77321	1.29775e-22
KRT10	3858	-3.34555	0.00303701
KRT13	3860	10.5094	7.37674e-30
KRT15	3866	8.10692	7.87562e-09
KRT16	3868	8.74276	8.0483e-09
KRT17	3872	10.7523	8.60238e-19
KRT18	3875	7.15731	3.98502e-35
KRT19	3880	12.0591	5.9884e-41
LAD1	3898	9.02568	1.05903e-10
AFF3	3899	-6.74424	7.17973e-05
LAIR2	3904	-4.32225	0.0470125
LAMA2	3908	3.07384	0.000191245
LAMA3	3909	5.5721	0.00048941
LAMA5	3911	-3.4963	0.0218715
LAMB1	3912	3.5315	0.0111497
LAMB2	3913	-1.53776	0.101174
LAMB3	3914	2.80879	0.00568914
LAMC1	3915	-1.71132	0.0553252
RPSA	3921	0.701333	0.114654
STMN1	3925	0.939339	0.195678
LASP1	3927	-1.13446	2.57184e-05
LBR	3930	-1.47433	3.3734e-07
LCAT	3931	-4.85645	0.00408978
LCK	3932	-4.76661	7.83376e-06
LCN2	3934	4.73441	1.72565e-11
LCP1	3936	-1.21776	0.000231664
LDHB	3945	0.881337	0.0583587
LDLR	3949	-4.18266	2.88475e-07
LEP	3952	5.08403	2.00958e-05
LETM1	3954	-1.29173	0.000212805
LFNG	3955	-1.74692	0.0047805
LGALS2	3957	-2.2961	0.125774
LGALS3	3958	1.69514	0.00048641
LIFR	3977	7.42018	6.46571e-09
LIG1	3978	-0.931186	0.192234
LIG3	3980	-1.45229	0.00200437
LIG4	3981	0.876988	0.00399938
LIMK1	3984	-0.893672	0.0788448
LIMK2	3985	-1.62146	1.57796e-05
LIMS1	3987	0.867486	0.13951
LIPE	3991	-4.17062	0.0254722
FADS1	3992	-2.26351	4.62557e-06
LLGL2	3993	-3.16719	0.000222985
FADS3	3995	-3.31932	0.00956418
LLGL1	3996	-3.17738	0.000187742
LMNA	4000	-0.873627	0.00228785
PRICKLE3	4007	-1.80938	0.0635069
LMO7	4008	3.37775	4.06064e-11
VWA5A	4013	2.55475	7.24344e-11
LOX	4015	3.49111	0.0428438
LOXL1	4016	-4.20081	0.112436
LPL	4023	2.85511	0.0593034
LRMP	4033	-1.21905	0.000315695
LRCH4	4034	-4.33393	9.39777e-14
LRP1	4035	-1.72813	7.29024e-08
LRP3	4037	-6.45837	0.000176911
LSAMP	4045	8.22163	6.3846e-05
LSP1	4046	-4.44171	3.87929e-17
LSS	4047	-1.24056	0.031184
LTA	4049	-4.40286	0.0205675
LTB	4050	-4.77845	0.00263361
CYP4F3	4051	-4.25721	2.23843e-05
LTBP1	4052	-1.97217	0.148392
LTBP3	4054	-2.57208	0.0907371
LTBR	4055	-3.68205	4.70504e-06
LTK	4058	-4.99312	0.0135125
BCAM	4059	-4.88312	0.0912478
LY6E	4061	-2.24154	0.00411314
LY9	4063	-3.08523	1.17299e-05
CD180	4064	2.79635	1.14256e-21
LYL1	4066	-4.6743	2.83766e-06
SH2D1A	4068	-4.47471	0.0016207
TACSTD2	4070	9.05639	3.95606e-85
TM4SF1	4071	6.47566	0.000177933
EPCAM	4072	5.99477	1.10525e-08
M6PR	4074	-0.641528	0.159464
CAPRIN1	4076	0.865272	0.000164102
NBR1	4077	0.725047	0.0648968
SMAD3	4088	-2.04028	2.25967e-05
SMAD5	4090	0.886628	0.00233764
SMAD9	4093	4.07655	3.19632e-06
MAFG	4097	-2.43976	1.93116e-06
MAGOH	4116	-1.99164	2.02794e-05
MAN1A1	4121	-0.670915	0.0359456
MAN2A2	4122	-3.42287	6.59526e-07
MAN2C1	4123	-6.42369	2.18564e-14
MAN2A1	4124	-1.16667	1.15226e-05
MAN2B1	4125	-3.81331	3.61155e-29
MAP1A	4130	-2.31802	0.0539866
MAP1B	4131	2.5712	0.10288
MAP4	4134	0.559359	0.119436
MAP6	4135	7.92597	4.19642e-42
MARS1	4141	-1.48254	4.58919e-10
MATK	4145	-4.65636	0.00100251
MAZ	4150	-4.00079	7.07516e-06
MB	4151	7.70665	4.72428e-09
MBD1	4152	-2.18295	3.65743e-12
MBNL1	4154	-0.628862	0.0448412
MBP	4155	-0.453195	0.15663
MC1R	4157	-4.86889	0.00554124
MCC	4163	1.24839	0.0713987
CHST6	4166	6.518	3.21127e-30
MCF2	4168	-4.34403	0.0122624
MCL1	4170	-3.35993	2.70384e-28
MCM2	4171	-3.19359	0.00613825
MCM4	4173	-1.17261	0.10442
MCM5	4174	-3.85824	7.7505e-08
MCM7	4176	-4.43219	6.64416e-09
CD46	4179	-1.19067	8.16941e-10
DNAJB9	4189	-0.756051	0.0472809
MDH1	4190	1.18657	2.8512e-09
MDM2	4193	2.02872	2.63843e-06
MDM4	4194	-2.00961	9.02445e-12
ME1	4199	2.37605	4.91795e-05
ME2	4200	0.337232	0.0704402
MECP2	4204	-1.99431	0.000325168
MEF2D	4209	-4.31355	1.81858e-27
MEFV	4210	-3.06188	7.4861e-06
MEIS2	4212	5.90268	6.78883e-07
MAP3K3	4215	-3.22023	1.19148e-06
MAP3K4	4216	-0.615632	0.119893
MEN1	4221	-2.86305	7.31885e-05
MEP1A	4224	5.74157	0.0276687
MEST	4232	-1.96641	0.124501
MET	4233	5.9686	5.94469e-10
MFAP1	4236	3.62256	1.24485e-39
MFGE8	4240	-9.50786	3.25013e-07
MFNG	4242	-2.95211	4.262e-11
MGAT1	4245	-1.84857	6.99914e-10
MGST2	4258	1.12633	0.00816594
MGST3	4259	2.29073	1.89858e-10
CIITA	4261	-0.940061	0.191673
CD99	4267	-3.11363	5.13104e-12
MID1	4281	6.29737	1.06427e-07
CXCL9	4283	5.98936	6.94033e-07
MITF	4286	3.0572	2.78857e-08
ATXN3	4287	0.701892	0.0371509
MLF1	4291	3.19753	2.88483e-06
MLH1	4292	1.54541	1.30863e-05
MAP3K10	4294	-4.25206	0.000361329
MAP3K11	4296	-4.04467	1.08017e-22
MLLT1	4298	-1.78889	2.95785e-07
MLLT3	4300	1.24556	0.0850504
AFDN	4301	1.23256	0.0140942
MLLT6	4302	-2.81016	3.44995e-09
FOXO4	4303	-2.97093	0.00496622
MME	4311	4.63188	4.83449e-05
MMP1	4312	4.77178	0.00014017
MMP7	4316	4.09619	0.0539067
MMP9	4318	-6.25297	0.000807259
MMP10	4319	9.75743	0.00128825
MMP12	4321	8.52445	0.00646085
MMP17	4326	-6.64948	0.00014665
MMP19	4327	4.01553	0.000190007
ALDH6A1	4329	1.595	2.24549e-05
MNAT1	4331	2.33466	0.00863492
MNT	4335	-2.66149	5.21343e-09
MOCS2	4338	1.81535	8.51045e-05
MOV10	4343	-0.87027	0.17924
CD200	4345	-4.087	0.0220449
MPG	4350	-2.33871	0.00479369
MPO	4353	-2.37191	0.0334898
MPP1	4354	-1.0336	0.157397
MPST	4357	-0.702632	0.166561
MPV17	4358	1.10849	1.94085e-05
MRC1	4360	3.55409	0.00716278
ABCC1	4363	-1.10829	1.42343e-05
MYO1B	4430	5.21363	5.20979e-24
MSH3	4437	1.25458	0.00213082
MSH5	4439	-2.07863	0.121639
MSMB	4477	17.9442	7.03487e-42
MSN	4478	-2.28163	3.04426e-11
MSR1	4481	5.17067	6.37972e-09
MT1E	4493	3.18309	2.90955e-07
MT1F	4494	1.37973	0.0221229
MT1G	4495	4.91821	1.56021e-06
MT1H	4496	5.4878	0.000140554
MT1X	4501	2.93405	9.79683e-06
MT2A	4502	3.65747	8.11533e-07
MT3	4504	7.86606	4.56055e-05
MTAP	4507	0.997721	0.0546781
MT-ATP6	4508	3.92879	6.10081e-27
MT-ATP8	4509	1.59751	6.45987e-13
MT-CO1	4512	4.7433	1.6717e-31
MT-CO2	4513	3.75972	1.75632e-15
MT-CO3	4514	4.21474	6.21592e-31
MT-CYB	4519	4.72765	5.24259e-25
MTHFR	4524	-2.24953	0.00250933
MTIF2	4528	0.785975	0.104326
MT-ND1	4535	4.8393	5.15953e-30
MT-ND2	4536	5.25469	5.31323e-33
MT-ND3	4537	3.17152	1.78015e-07
MT-ND4	4538	4.62707	4.98062e-43
MT-ND4L	4539	5.3402	3.75581e-42
MT-ND5	4540	5.46144	3.23798e-53
MT-ND6	4541	5.21743	2.3421e-43
MYO1F	4542	-2.67375	1.2563e-10
MTR	4548	0.908079	0.00162502
MTRR	4552	0.590481	0.0415646
MTX1	4580	-1.34447	0.000649555
MUC1	4582	3.07618	0.0109573
MUC2	4583	6.1209	1.05321e-11
MUC4	4585	9.70198	7.6513e-61
MUC5AC	4586	12.0205	7.37471e-53
MUC7	4589	7.38712	1.30719e-06
MMUT	4594	1.19137	0.000103895
MUTYH	4595	-1.82364	0.108179
MVD	4597	-3.74116	1.62223e-05
MVK	4598	-1.81991	0.114782
MX1	4599	1.45636	0.188637
MXI1	4601	-2.77592	0.024215
MYB	4602	2.93505	2.7974e-09
MYBL1	4603	-2.34343	0.047831
MYBL2	4605	-4.63897	0.000260238
MYCL	4610	-2.01598	0.000725562
GADD45B	4616	-1.83104	0.00113932
MYH9	4627	-2.51551	1.18248e-15
MYL4	4635	-8.30888	0.00366762
MYL5	4636	-6.33213	0.00010275
MYL6	4637	1.07802	0.0209949
MYLK	4638	-4.53174	0.00501529
MYO1C	4641	0.810735	0.134942
MYO1D	4642	1.27708	0.0294505
MYO1E	4643	2.11818	1.88363e-06
MYO5A	4644	0.881976	0.0295302
MYO5B	4645	6.60009	3.63546e-16
MYO6	4646	4.78533	7.60833e-27
MYO9A	4649	1.07132	0.000572235
MYO9B	4650	-0.781507	0.024023
MYO10	4651	1.84548	0.102902
NAB1	4664	1.42137	1.88718e-07
NACA	4666	0.781203	0.000186959
NAGA	4668	-2.22715	7.51028e-16
HNRNPM	4670	-1.03406	0.0100747
NAIP	4671	-1.02704	0.148756
NAP1L4	4676	-1.30246	0.00437079
NARS1	4677	1.16971	0.000446738
CEACAM6	4680	9.0034	5.15981e-28
NUBP1	4682	-1.19175	0.0520702
NBN	4683	1.76007	1.18248e-15
NCAM1	4684	-3.58663	0.00155056
NCF2	4688	-0.825662	0.0885942
NCK1	4690	0.9702	0.124257
NCL	4691	1.0885	1.28991e-08
NDN	4692	5.79253	0.000656039
NDUFA1	4694	2.00659	9.77888e-21
NDUFA2	4695	0.807612	0.0115961
NDUFA3	4696	0.816554	0.0148243
NDUFA4	4697	0.876733	0.0143225
NDUFA5	4698	0.578825	0.0911691
NDUFA6	4700	1.56304	0.00262735
NDUFA8	4702	0.73356	0.0990048
NDUFA10	4705	-1.40848	0.000703069
NDUFAB1	4706	2.35094	3.15501e-20
NDUFB1	4707	0.738844	0.104938
NDUFB2	4708	2.85354	4.72348e-18
NDUFB3	4709	1.79289	0.000452447
NDUFB4	4710	1.37195	7.82643e-13
NDUFB6	4712	1.9664	2.98918e-13
NDUFB7	4713	0.839572	0.00193244
NDUFB8	4714	1.05392	0.0159166
NDUFB9	4715	1.48063	2.07883e-06
NDUFC1	4717	2.40429	1.14086e-18
NDUFS3	4722	0.912643	5.26594e-05
NDUFV1	4723	-1.38874	2.73512e-05
NDUFS4	4724	2.12922	6.42203e-08
NDUFS5	4725	1.08385	0.000709033
NDUFS6	4726	0.983955	8.85735e-05
NDUFV2	4729	-2.9205	0.000185303
NDUFV3	4731	1.10993	1.27196e-06
NEDD9	4739	-1.21324	0.00244661
NEK1	4750	1.41616	7.90617e-05
NEK2	4751	2.15646	0.0396923
NEO1	4756	2.16878	8.78727e-05
NF1	4763	1.55693	2.81177e-13
NFATC1	4772	-1.22563	0.00639049
NFATC2	4773	-1.39228	0.0416241
NFIA	4774	1.36748	0.17128
NFE2	4778	-3.5278	0.0281536
NFE2L1	4779	-0.991034	0.000198259
NFE2L2	4780	3.01226	6.72515e-19
NFIB	4781	7.70891	1.87234e-12
NFIC	4782	0.861142	0.147534
NFIL3	4783	-1.68734	0.0145895
NFKB2	4791	-2.86122	9.19698e-10
NFKBIA	4792	-2.76038	3.97723e-33
NFKBIB	4793	-2.83446	0.000755039
NFKBIE	4794	-1.10336	0.197865
NFKBIL1	4795	-2.95031	0.0169414
TONSL	4796	-2.99327	0.0389008
NFX1	4799	0.645121	0.0984223
NFYC	4802	-0.490784	0.0901042
SNU13	4809	1.31992	1.22334e-12
NHS	4810	1.03582	0.0264675
NID1	4811	-2.59502	0.00262474
NINJ2	4815	0.986044	0.0177784
NIT1	4817	-0.834007	0.0850552
NKG7	4818	-4.01419	4.86426e-05
NKTR	4820	-1.75565	1.49205e-07
NKX3-1	4824	3.51976	2.89391e-05
NNAT	4826	-5.46748	0.000891884
NMB	4828	3.13383	3.09278e-08
NME1	4830	1.71605	0.0151548
NME2	4831	-3.28948	0.00632779
NME3	4832	-1.07042	0.12409
NME4	4833	-1.47273	0.0426934
NMT1	4836	-0.68284	0.00422151
NONO	4841	-1.11803	3.19221e-05
NOS2	4843	5.7692	0.000779649
CNOT2	4848	0.482374	0.121411
CNOT4	4850	0.85485	0.000197318
NOTCH1	4851	-2.0721	4.37687e-10
NOTCH2	4853	-2.3064	1.42283e-28
NOTCH4	4855	-3.75046	0.0491822
PNP	4860	-2.92961	0.000770157
NPAS2	4862	2.94306	0.0003794
NPAT	4863	0.621011	0.157888
SLC11A2	4891	0.794307	0.103075
NRAS	4893	-0.352571	0.150025
NRCAM	4897	-4.24229	0.127399
NRDC	4898	-1.20416	0.00253234
NRGN	4900	-5.47988	1.18564e-05
NSF	4905	1.31767	0.00632682
NTF4	4909	10.2765	5.85709e-11
NTRK3	4916	3.44574	0.041775
DDR2	4921	-3.42758	0.0996915
NTSR1	4923	-4.97544	0.000372195
NUCB1	4924	-2.68119	4.45753e-08
NUMA1	4926	-2.03109	1.66756e-10
NUP88	4927	-0.791829	0.102426
NR4A2	4929	-1.62022	9.06813e-07
OAS1	4938	1.67673	0.0215949
OAS2	4939	1.43488	0.139711
OAT	4942	-0.937749	0.0784652
TBC1D25	4943	-4.33269	9.94107e-06
OAZ1	4946	-1.20431	0.0499171
OAZ2	4947	-2.4742	1.40836e-09
OCRL	4952	0.981026	0.010847
ODF2	4957	-1.09414	0.166332
OMD	4958	5.62307	8.09889e-07
OGDH	4967	-2.26098	6.71405e-14
OGG1	4968	-0.907703	0.141831
OLR1	4973	10.1077	4.07765e-23
OMG	4974	4.95167	1.26085e-88
OPHN1	4983	3.43691	1.25015e-06
OPRL1	4987	-3.88839	0.00162324
ORC1	4998	-3.16194	0.0636419
ORC2	4999	-0.784552	0.0378469
SLC22A18	5002	-2.20193	0.120477
ORM2	5005	-2.97802	0.102864
OTX1	5013	5.11762	0.0152315
OVGP1	5016	-2.38089	0.088448
OXA1L	5018	-0.595139	0.0340245
P2RX1	5023	-3.94214	1.4631e-08
P2RX4	5025	-0.666713	0.0240479
P2RX5	5026	-6.96123	6.46363e-05
P4HA1	5033	0.83961	0.184604
P4HB	5034	-1.92418	0.000386816
PEBP1	5037	1.03874	0.132692
PABPC3	5042	-1.02335	0.00853804
FURIN	5045	-3.95412	1.04357e-07
PCSK6	5046	-5.99639	0.00286481
PAFAH1B1	5048	0.629966	0.0057499
PAFAH1B2	5049	0.898283	0.138891
PRDX1	5052	1.0142	0.0668829
SERPINE1	5054	-4.05712	0.055083
SERPINB2	5055	1.9656	0.077549
PAK1	5058	-1.07462	0.000161502
PRKN	5071	2.61788	0.0115016
PAX5	5079	-7.84901	2.99961e-06
PAX9	5083	8.15838	1.37491e-19
PBX2	5089	-2.38206	1.71757e-15
PBX3	5090	1.83277	0.000195055
PCBD1	5092	2.98181	2.37205e-11
PCBP1	5093	-2.49703	4.8857e-06
PCBP2	5094	-1.58952	0.000822768
PCCA	5095	0.843323	0.0441331
PCDH9	5101	-4.74245	0.0057756
PCM1	5108	1.59749	3.51719e-06
PCMT1	5110	-0.94359	0.0414662
PCNA	5111	0.775594	0.196046
PCNT	5116	-0.838091	0.0493855
CHMP1A	5119	-1.36025	0.00059445
PCSK5	5125	-0.776376	0.0951159
CDK16	5127	-0.707275	0.0815781
PDC	5132	3.67117	0.0426972
PDCD1	5133	-4.73044	0.01488
PDE2A	5138	-2.87261	0.136963
PDE3A	5139	-3.49139	0.166229
PDE4D	5144	-2.4141	2.35675e-05
PDE6D	5147	0.727063	0.0739722
PDE7A	5150	-0.744331	0.094939
PDE8A	5151	1.97671	0.0176594
PDE9A	5152	3.56357	0.0519195
PDGFA	5154	3.82271	0.0620982
PDE6B	5158	-5.07969	0.00505561
PDGFRB	5159	-3.39006	0.0139295
PDHA1	5160	-1.50262	5.63462e-05
PDK1	5163	-1.89449	0.00939436
PDK3	5165	-1.10643	0.0211293
PDK4	5166	2.16486	0.011346
ENPP2	5168	4.34119	0.0292908
ENPP3	5169	6.06112	9.86519e-05
PDZK1	5174	-3.98953	0.0236865
SERPINF1	5176	1.67904	0.045684
PEG3	5178	4.89686	8.59914e-06
PER1	5187	-5.71124	5.83576e-33
PEX1	5189	-1.89195	0.0675103
PEX10	5192	-2.59158	0.0402486
PEX13	5194	1.45796	0.134577
PF4	5196	-9.71559	3.77962e-05
PF4V1	5197	-2.71194	0.151432
CFP	5199	-3.8868	3.68814e-10
PFDN1	5201	1.95406	2.09e-13
PFDN2	5202	1.36723	9.39312e-07
PFDN5	5204	1.32258	0.0171798
ATP8B1	5205	4.24702	3.97475e-07
PFKFB3	5209	-1.36398	0.165881
PFKFB4	5210	-2.197	0.00107724
PFKL	5211	-2.93127	9.67601e-10
PFKM	5213	-1.91811	0.0562306
PFKP	5214	-2.72685	5.28249e-11
PFN1	5216	-1.12631	0.000121886
PFN2	5217	2.36223	0.015127
CDK14	5218	1.44019	0.000539498
PGA5	5222	-4.65083	0.00952478
PGAM1	5223	-0.647081	0.0210738
PGD	5226	-1.88273	0.00200426
PGGT1B	5229	0.43439	0.0868933
PGK1	5230	-1.26796	7.77094e-06
PGM3	5238	1.75277	1.81873e-05
PGM5	5239	3.11686	6.1546e-05
ABCB1	5243	-5.91166	0.000406747
SLC25A3	5250	-0.844031	4.30936e-06
PHEX	5251	3.0964	0.0445693
PHF1	5252	-1.94668	0.000781573
PHF2	5253	-1.74613	3.5105e-05
PHKG2	5261	-1.55691	0.000584278
PHYH	5264	2.44718	8.74837e-12
PI3	5266	4.44107	0.031719
SERPINB5	5268	10.2842	3.4563e-19
SERPINE2	5270	-4.80502	0.0162666
SERPINB9	5272	-1.91016	0.00951991
SERPINB10	5273	-4.90419	0.0163127
SERPINB13	5275	6.60506	1.00837e-06
PIGA	5277	-4.20229	2.79464e-15
PIGF	5281	-1.48206	0.0200229
PIGR	5284	11.1952	2.99559e-55
PIK3C2A	5286	1.22762	0.00223848
PIK3C2B	5287	-1.62864	0.110848
PIM1	5292	-3.0944	0.00129193
PIK3CD	5293	-5.63893	2.02747e-24
PI4KA	5297	-1.23786	1.60678e-05
PI4KB	5298	-1.56046	8.65779e-06
PIN1	5300	-1.79629	0.00852278
PIN4	5303	1.98289	0.000174057
PIP	5304	11.0883	1.13757e-13
PIP4K2A	5305	-1.43436	0.0352849
PITPNA	5306	-0.439073	0.124499
PITX1	5307	6.42618	5.7521e-16
PKD1	5310	-4.43532	2.47797e-11
PKD2	5311	-0.783108	0.0829197
PKM	5315	-1.66909	2.12713e-05
PKNOX1	5316	2.28959	0.00401038
PKP1	5317	6.00069	1.036e-05
PKP2	5318	1.87999	0.186887
PLAGL2	5326	-1.32278	0.0015957
PLAT	5327	6.56947	1.38784e-08
PLAU	5328	4.54326	0.000425794
PLAUR	5329	1.12561	0.00553735
PLCB2	5330	-2.60133	6.30608e-17
PLCB4	5332	6.66263	7.50581e-12
PLCD1	5333	-1.74636	0.0211099
PLCG1	5335	-4.3159	2.18159e-06
PLCG2	5336	-0.943986	0.178131
PLD1	5337	1.77031	0.0118018
PLD2	5338	-1.34137	0.00793891
PLEC	5339	-3.63776	5.9466e-18
PLEK	5341	-0.831744	0.00150538
PLGLB2	5342	-3.74813	0.0548917
PLGLB1	5343	-1.55174	0.164796
SERPINF2	5345	-4.57063	0.0362658
PLK1	5347	-2.9233	0.0213085
FXYD3	5349	10.426	3.50138e-24
PLOD1	5351	-1.79819	3.49209e-05
PLP2	5355	-2.35597	9.02445e-12
PLS1	5357	5.30934	1.0614e-09
PLS3	5358	5.18599	3.12372e-08
PLXNA1	5361	0.767072	0.125336
PLXNB3	5365	-4.10292	0.0526072
PMM1	5372	-0.83371	0.180263
PMM2	5373	-1.1117	0.162088
PMP22	5376	7.26479	4.47783e-13
PMS1	5378	-2.57172	0.000243672
EXOSC10	5394	0.500793	0.144762
PRRX1	5396	5.71177	0.00937611
PNN	5411	-0.504378	0.0747532
UBL3	5412	1.72908	3.64977e-25
SEPTIN4	5414	1.85113	0.111618
PODXL	5420	2.46402	7.2909e-06
POLA1	5422	1.06617	0.0671952
POLB	5423	-0.636673	0.167275
POLD1	5424	-4.4128	0.000286848
POLE	5426	-2.02895	2.54641e-06
POLG	5428	-1.89909	6.38111e-07
POLR2A	5430	-0.890092	0.000879627
POLR2B	5431	-0.426998	0.0783501
POLR2C	5432	-0.940683	0.01434
POLR2E	5434	-2.80951	1.77115e-18
POLR2F	5435	1.06209	0.0890596
POLR2G	5436	-1.68666	0.0772488
POLR2H	5437	1.21683	0.133151
POLR2I	5438	2.19813	0.000389198
POLR2K	5440	1.60199	3.29984e-06
POLR2L	5441	1.51402	1.78138e-06
POLRMT	5442	-2.13918	2.14451e-05
POR	5447	-2.66841	2.23329e-07
POU2F1	5451	1.53128	0.00696461
POU2F2	5452	-2.68642	0.111497
POU6F1	5463	-6.19645	0.000211983
PPA1	5464	1.15944	0.00321886
PPARD	5467	1.36455	0.00244292
PPARG	5468	4.72942	0.000169357
PPBP	5473	-9.51259	4.86931e-07
CTSA	5476	-1.59645	0.000725694
PPIB	5479	-1.75313	0.000110869
PPIC	5480	7.88396	7.95753e-18
PPID	5481	1.55635	0.0206381
PPL	5493	5.37744	3.05706e-08
PPM1A	5494	-1.02501	0.164331
PPM1B	5495	1.00346	0.0140155
PPM1G	5496	-2.16848	8.28936e-12
PPOX	5498	-1.38564	0.03239
PPP1CA	5499	-2.21967	2.46417e-11
PPP1CC	5501	0.506063	0.0026975
PPP1R1A	5502	3.98028	0.000204587
PPP1R3C	5507	12.0854	0.0130544
PPP1R8	5511	-0.975116	0.0127424
PPP1R10	5514	3.01718	4.79184e-08
PPP2CA	5515	-0.864946	0.0444738
PPP2CB	5516	0.786072	0.00678488
PPP2R1A	5518	-1.76615	0.000179572
PPP2R1B	5519	0.540178	0.0967068
PPP2R2A	5520	0.891795	5.4509e-05
PPP2R2B	5521	-3.41888	0.00715487
PPP2R3A	5523	4.68363	1.06271e-19
PTPA	5524	-2.68548	2.37175e-12
PPP2R5A	5525	-1.26425	0.00042739
PPP2R5B	5526	-5.78935	2.81708e-05
PPP2R5D	5528	-1.92161	0.000293272
PPP3CA	5530	-3.30964	2.38183e-06
PPP4C	5531	-1.3635	0.000475235
PPP3CC	5533	-0.83482	0.0593962
PPP3R1	5534	-1.43072	0.0014889
PPP5C	5536	-1.24437	0.190221
PPP6C	5537	-0.489793	0.192756
PPT1	5538	-1.06401	0.00139668
PRB1	5542	5.7764	0.00124662
PRB3	5544	5.22941	0.00298887
PRB4	5545	6.95912	0.00372226
PRCC	5546	-1.54966	0.0156086
PREP	5550	-1.9456	2.43776e-06
PRF1	5551	-3.34839	0.023009
PRH2	5555	6.26503	8.08653e-10
PRKAA1	5562	0.47413	0.0289017
PRKAA2	5563	9.16413	4.04119e-28
PRKAB1	5564	-1.92906	2.09552e-05
PRKAB2	5565	-1.42717	4.26146e-05
PRKACA	5566	-2.43694	2.26209e-08
PRKACB	5567	1.22636	0.155272
PKIB	5570	4.19945	0.0548544
PRKAG1	5571	0.614257	0.0675038
PRKAR2A	5576	-1.3159	0.00138668
PRKCA	5578	-0.88713	0.186257
PRKCB	5579	-1.91234	0.0923742
PRKCD	5580	-1.53145	0.00111807
PRKCH	5583	-1.79107	0.0104348
PRKCI	5584	1.07916	0.00371583
PKN1	5585	-3.48785	5.40355e-05
PRKCQ	5588	-7.37242	2.12321e-05
PRKCSH	5589	-2.966	7.02684e-08
MAPK3	5595	-1.39999	0.0660805
MAPK6	5597	0.846832	0.00773543
MAPK11	5600	-3.01173	0.132944
MAPK10	5602	3.09084	9.21004e-06
MAP2K2	5605	-1.7346	0.000691752
MAP2K3	5606	-3.65021	2.06995e-07
MAP2K5	5607	-1.49243	0.00171823
MAP2K6	5608	-3.25851	6.58634e-05
MAP2K7	5609	-1.88145	0.0018403
PRNP	5621	-1.51598	0.000403363
PROS1	5627	1.28635	0.197874
PROX1	5629	5.19399	0.00175453
PRPS1	5631	-1.46934	0.00673452
PRPSAP1	5635	-0.746514	0.0781259
PRPSAP2	5636	-1.99444	0.00584086
LGMN	5641	4.18887	5.50841e-06
PRSS3	5646	7.68226	2.9079e-10
KLK10	5655	5.53742	0.00313743
PSAP	5660	-1.79766	0.00757482
PSD	5662	-5.09031	0.0035902
PSEN2	5664	-2.38488	0.0121438
PSKH1	5681	-1.13042	0.0425338
PSMA2	5683	-1.22834	0.110836
PSMA3	5684	1.37962	1.31413e-05
PSMA4	5685	0.815038	0.00211567
PSMA6	5687	-3.73971	8.92956e-05
PSMA7	5688	1.2352	0.00131443
PSMB1	5689	0.478224	0.0206408
PSMB2	5690	0.668671	0.172903
PSMB5	5693	2.02023	1.2308e-10
PSMB7	5695	0.904344	0.0135492
PSMB8	5696	0.49766	0.170981
PSMB10	5699	-1.59187	0.00714055
PSMC2	5701	1.21558	8.65774e-05
PSMC4	5704	0.580387	0.162856
PSMC6	5706	-0.940716	0.00307282
PSMD1	5707	0.713098	0.0839587
PSMD2	5708	-1.43353	1.01315e-06
PSMD3	5709	-1.66753	0.00186212
PSMD5	5711	0.381943	0.170582
PSMD8	5714	-0.417375	0.108439
PSMD10	5716	0.72788	0.111206
PSMD12	5718	1.52254	6.62275e-07
PSMD13	5719	-0.903366	0.0758874
PSPH	5723	1.35001	0.0438735
PTAFR	5724	-1.16017	0.000745894
PTBP1	5725	-2.10217	3.12372e-08
PTGDR	5729	-1.36466	0.146069
PTGDS	5730	-5.39348	0.00396254
PTGER2	5732	-3.06236	9.33822e-05
PTGER3	5733	4.13917	0.0227694
PTGER4	5734	-1.50652	0.00189112
PTGFR	5737	4.31158	5.26313e-07
PTGIR	5739	-6.58896	7.52254e-05
PTGS1	5742	-5.11324	2.4133e-07
PTK2	5747	1.74332	0.0368193
PTMA	5757	-0.596789	0.000718612
PTN	5764	11.1434	4.89855e-10
QSOX1	5768	-3.0934	9.72679e-10
PTPN3	5774	8.95363	5.25423e-10
PTPN4	5775	-1.04889	0.0404424
PTPN6	5777	-1.43151	0.000208122
PTPN7	5778	-1.45174	0.130808
PTPN12	5782	0.914653	0.131343
PTPN13	5783	3.95648	2.56357e-17
PTPN14	5784	3.90511	0.0215172
PTPRC	5788	-1.45945	1.41947e-08
PTPRE	5791	-1.60663	0.0130418
PTPRF	5792	1.70126	0.0110607
PTPRJ	5795	-1.30864	2.32719e-08
PTPRK	5796	2.04307	0.00418248
PTPRM	5797	1.77466	0.04977
PTPRO	5800	3.08343	3.62597e-33
PTPRS	5802	-3.6723	0.0744418
PTPRZ1	5803	7.6747	2.27721e-24
PTX3	5806	-5.43471	0.003112
PURA	5813	1.79134	8.17457e-05
PURB	5814	-0.793619	0.00276934
PWP2	5822	-1.55239	0.00775515
ABCD3	5825	0.669439	0.164536
ABCD4	5826	-1.75044	0.0193328
PXN	5829	-4.40981	1.55323e-06
PYGB	5834	-2.8215	3.67973e-12
PYGM	5837	-5.57293	0.000788066
QARS1	5859	-0.714555	0.00761848
RAB1A	5861	0.966192	0.0203871
RGL2	5863	-2.19451	4.34727e-07
MAP4K2	5871	-2.84866	4.59679e-09
RAB13	5872	1.70362	0.0227974
RAB27A	5873	-1.35222	0.044366
RABGGTA	5875	-1.42096	0.158626
RABGGTB	5876	-1.09099	0.000608029
RABIF	5877	1.19778	0.00446496
RAC1	5879	0.500637	0.193381
RAC2	5880	-1.71774	3.14456e-10
RAD9A	5883	-1.08748	0.0884776
RAD17	5884	0.821509	0.0263311
RAD23A	5886	-1.72077	0.00304222
MOK	5891	2.06791	0.0371509
RAD51D	5892	-2.12736	0.00633957
RAF1	5894	-1.3829	0.0388203
RAN	5901	0.829524	0.000469447
RANBP2	5903	0.75988	0.000237524
RANGAP1	5905	-2.95082	2.17735e-05
RAP1A	5906	0.921861	0.00221838
RAP1GAP	5909	-6.16698	0.0147525
RAP2A	5911	1.16515	0.000473168
RAP2B	5912	0.885809	0.193381
RARA	5914	-1.88395	2.22966e-08
RARB	5915	5.03356	5.59717e-08
RARG	5916	-1.41487	0.155376
RARS1	5917	1.172	0.000513932
RARRES1	5918	6.91679	5.98513e-11
RASA2	5922	-0.701286	0.016723
RB1	5925	0.548585	0.0889762
ARID4A	5926	0.566501	0.00960316
KDM5A	5927	0.950715	3.51671e-06
RBBP4	5928	-0.532156	0.15466
RBBP6	5930	-0.909278	0.0336888
RBBP8	5932	2.21338	6.9369e-10
RBL1	5933	0.959699	0.172716
RBL2	5934	-2.73021	9.82514e-09
RBM3	5935	-1.96488	4.50752e-21
RBM4	5936	-2.93466	0.000134302
RBMS2	5939	2.81805	4.87357e-11
RBP1	5947	8.49853	2.3783e-09
RBP4	5950	9.71924	5.72102e-19
RCN2	5955	1.13245	0.0247007
RDH5	5959	-4.08008	0.0198527
RDX	5962	1.80999	1.90982e-05
RELA	5970	-1.48767	0.0164267
RELB	5971	-3.50006	7.64382e-06
RENBP	5973	-4.85105	3.3206e-05
UPF1	5976	-3.2159	2.12573e-16
DPF2	5977	-0.674063	0.0243678
REST	5978	1.44417	0.000823284
REV3L	5980	1.68755	3.26516e-13
RFC1	5981	0.361857	0.173113
RFNG	5986	-1.89181	0.0223952
RFX1	5989	-4.51094	0.000181983
RFX2	5990	1.72002	0.00663677
RFX5	5993	-2.65294	4.80592e-06
RFXAP	5994	-4.67728	0.00775515
RGS1	5996	1.54824	0.00912091
RGS3	5998	-1.29504	0.0193975
RGS12	6002	0.778718	0.114599
RGS16	6004	-2.84146	0.128122
RHAG	6005	-4.96248	0.107431
RHCE	6006	-4.27817	0.0438904
RHD	6007	-3.54846	0.0146028
RHEB	6009	1.12556	0.00625805
RHO	6010	-4.48259	0.139123
RNASE6	6039	-1.74483	0.160945
RNASEL	6041	-1.1111	0.0119398
RNF2	6045	1.01359	0.0246812
BRD2	6046	-1.37508	8.28014e-06
RNF5	6048	-2.33007	0.000191339
RNF6	6049	0.890562	0.00527439
RNH1	6050	-1.21963	3.43179e-07
ABCE1	6059	0.640135	0.122254
ROBO1	6091	3.27981	0.0252686
RORB	6096	3.16096	0.0251114
ROS1	6098	7.9796	8.34201e-06
RP1	6101	7.80766	1.02332e-09
RPA1	6117	-0.614927	0.0738618
RPA3	6119	1.80035	0.00477038
RPE	6120	1.00231	0.0755828
RPL5	6125	0.759222	0.0945563
RPL6	6128	1.55777	3.27057e-07
RPL7	6129	0.843951	0.00149917
RPL7A	6130	0.937575	0.00349669
RPL9	6133	0.62388	0.0747915
RPL11	6135	1.39418	0.000172515
RPL12	6136	1.31105	7.21491e-09
RPL15	6138	0.696911	0.0763199
RPL17	6139	-3.00957	0.000636136
RPL18A	6142	-0.52944	0.0122277
[truncated: 6,954 more rows]
