# Supplementary material for: Comprehensive transcriptomic analysis of COVID-19 blood, lung, and airway
Source: Sci Rep. 2021 Mar 29;11:7052. doi: 10.1038/s41598-021-86002-x (PMC8007747; doi:10.1038/s41598-021-86002-x)
Supplement: Supplementary file 4 — Supplementary Information 4. [file 41598_2021_86002_MOESM4_ESM.xlsx]

## Sheet: 34 Modules
geneSymbol	geneEntrezID	GeneSet	Figure
CD160	11126	Anergic / Activated T cells	Figure 1
CD244	51744	Anergic / Activated T cells	Figure 1
CTLA4	1493	Anergic / Activated T cells	Figure 1
HAVCR2	84868	Anergic / Activated T cells	Figure 1
ICOS	29851	Anergic / Activated T cells	Figure 1
KLRG1	10219	Anergic / Activated T cells	Figure 1
LAG3	3902	Anergic / Activated T cells	Figure 1
PDCD1	5133	Anergic / Activated T cells	Figure 1
IL1RN	3557	Anti inflammation	Figure 1
TNFAIP3	7128	Anti inflammation	Figure 1
SOCS3	9021	Anti inflammation	Figure 1
IGHD	3495	B cells	Figure 1
SH3BP5	9467	B cells	Figure 1
BANK1	55024	B cells	Figure 1
BLK	640	B cells	Figure 1
BLNK	29760	B cells	Figure 1
CD19	930	B cells	Figure 1
CD22	933	B cells	Figure 1
CD79A	973	B cells	Figure 1
CD79B	974	B cells	Figure 1
DAPP1	27071	B cells	Figure 1
FCRL1	115350	B cells	Figure 1
FCRL2	79368	B cells	Figure 1
FCRL3	115352	B cells	Figure 1
FCRLA	84824	B cells	Figure 1
GON4L	54856	B cells	Figure 1
GPR183	1880	B cells	Figure 1
IGHM	3507	B cells	Figure 1
KLHL6	89857	B cells	Figure 1
MS4A1	931	B cells	Figure 1
PAX5	5079	B cells	Figure 1
PLCL2	23228	B cells	Figure 1
VPREB1	7441	B cells	Figure 1
ZNF318	24149	B cells	Figure 1
CD8A	925	CD8T-NK-NKT	Figure 1
CD8B	926	CD8T-NK-NKT	Figure 1
GZMB	3002	CD8T-NK-NKT	Figure 1
NKTR	4820	CD8T-NK-NKT	Figure 1
CD2	914	CD8T-NK-NKT	Figure 1
CD7	924	CD8T-NK-NKT	Figure 1
CRTAM	56253	CD8T-NK-NKT	Figure 1
GNLY	10578	CD8T-NK-NKT	Figure 1
GZMA	3001	CD8T-NK-NKT	Figure 1
GZMK	3003	CD8T-NK-NKT	Figure 1
GZMM	3004	CD8T-NK-NKT	Figure 1
HCST	10870	CD8T-NK-NKT	Figure 1
KIR2DL3	3804	CD8T-NK-NKT	Figure 1
KIR3DL1	3811	CD8T-NK-NKT	Figure 1
KIR3DL2	3812	CD8T-NK-NKT	Figure 1
KLRB1	3820	CD8T-NK-NKT	Figure 1
KLRC3	3823	CD8T-NK-NKT	Figure 1
KLRC4	8302	CD8T-NK-NKT	Figure 1
KLRD1	3824	CD8T-NK-NKT	Figure 1
NKG7	4818	CD8T-NK-NKT	Figure 1
RASAL3	64926	CD8T-NK-NKT	Figure 1
TIA1	7072	CD8T-NK-NKT	Figure 1
TXK	7294	CD8T-NK-NKT	Figure 1
BRCA1	672	Cell Cycle	Figure 1
ASPM	259266	Cell Cycle	Figure 1
AURKA	6790	Cell Cycle	Figure 1
AURKB	9212	Cell Cycle	Figure 1
CCNB1	891	Cell Cycle	Figure 1
CCNB2	9133	Cell Cycle	Figure 1
CCNE1	898	Cell Cycle	Figure 1
CDC20	991	Cell Cycle	Figure 1
CENPM	79019	Cell Cycle	Figure 1
CEP55	55165	Cell Cycle	Figure 1
E2F3	1871	Cell Cycle	Figure 1
GINS2	51659	Cell Cycle	Figure 1
MCM10	55388	Cell Cycle	Figure 1
MCM2	4171	Cell Cycle	Figure 1
MKI67	4288	Cell Cycle	Figure 1
NCAPG	64151	Cell Cycle	Figure 1
NDC80	10403	Cell Cycle	Figure 1
PTTG1	9232	Cell Cycle	Figure 1
TYMS	7298	Cell Cycle	Figure 1
GZMB	3002	Cytotoxic, Activated T cells	Figure 1
TAGAP	117289	Cytotoxic, Activated T cells	Figure 1
CD69	969	Cytotoxic, Activated T cells	Figure 1
EOMES	8320	Cytotoxic, Activated T cells	Figure 1
GZMH	2999	Cytotoxic, Activated T cells	Figure 1
IFNG	3458	Cytotoxic, Activated T cells	Figure 1
IL2RB	3560	Cytotoxic, Activated T cells	Figure 1
PRF1	5551	Cytotoxic, Activated T cells	Figure 1
SGK1	6446	Cytotoxic, Activated T cells	Figure 1
TBX21	30009	Cytotoxic, Activated T cells	Figure 1
TFRC	7037	Cytotoxic, Activated T cells	Figure 1
ZNF683	257101	Cytotoxic, Activated T cells	Figure 1
CLEC12A	160364	Dendritic	Figure 1
CLEC10A	10462	Dendritic	Figure 1
CLEC9A	283420	Dendritic	Figure 1
CSF1R	1436	Dendritic	Figure 1
IGIP	492311	Dendritic	Figure 1
LILRA4	23547	Dendritic	Figure 1
LY75	4065	Dendritic	Figure 1
XCR1	2829	Dendritic	Figure 1
EPO	2056	Erythrocytes	Figure 1
GFI1B	8328	Erythrocytes	Figure 1
GYPA	2993	Erythrocytes	Figure 1
GYPB	2994	Erythrocytes	Figure 1
GYPE	2996	Erythrocytes	Figure 1
ICAM4	3386	Erythrocytes	Figure 1
NFE2	4778	Erythrocytes	Figure 1
SLC4A1	6521	Erythrocytes	Figure 1
TRIM10	10107	Erythrocytes	Figure 1
TSPO2	222642	Erythrocytes	Figure 1
ZNF367	195828	Erythrocytes	Figure 1
CXCR2	3579	Granulocyte	Figure 1
CD177	57126	Granulocyte	Figure 1
CLC	1178	Granulocyte	Figure 1
CTSS	1520	Granulocyte	Figure 1
DEFA1	1667	Granulocyte	Figure 1
FUT7	2529	Granulocyte	Figure 1
LTB4R	1241	Granulocyte	Figure 1
MMP25	64386	Granulocyte	Figure 1
OSM	5008	Granulocyte	Figure 1
RETN	56729	Granulocyte	Figure 1
EIF2AK2	5610	IFN	Figure 1
GBP1	2633	IFN	Figure 1
GBP2	2634	IFN	Figure 1
GBP4	115361	IFN	Figure 1
HERC5	51191	IFN	Figure 1
HERC6	55008	IFN	Figure 1
IFI27	3429	IFN	Figure 1
IFI30	10437	IFN	Figure 1
IFI35	3430	IFN	Figure 1
IFI44	10561	IFN	Figure 1
IFI44L	10964	IFN	Figure 1
IFI6	2537	IFN	Figure 1
IFIT1	3434	IFN	Figure 1
IFIT2	3433	IFN	Figure 1
IFIT3	3437	IFN	Figure 1
IFIT5	24138	IFN	Figure 1
IFITM1	8519	IFN	Figure 1
IFITM2	10581	IFN	Figure 1
IFITM3	10410	IFN	Figure 1
ISG15	9636	IFN	Figure 1
ISG20	3669	IFN	Figure 1
MX1	4599	IFN	Figure 1
MX2	4600	IFN	Figure 1
OAS1	4938	IFN	Figure 1
OAS2	4939	IFN	Figure 1
OAS3	4940	IFN	Figure 1
OASL	8638	IFN	Figure 1
RSAD2	91543	IFN	Figure 1
SAMD9	54809	IFN	Figure 1
SAMD9L	219285	IFN	Figure 1
SP100	6672	IFN	Figure 1
SP110	3431	IFN	Figure 1
IGHG1	3500	IG CHAINS	Figure 1
IGHV2-5	28457	IG CHAINS	Figure 1
IGHV3-20	28445	IG CHAINS	Figure 1
IGHV3-23	28442	IG CHAINS	Figure 1
IGHV4-28	28400	IG CHAINS	Figure 1
IGHV4-34	28395	IG CHAINS	Figure 1
IGKC	3514	IG CHAINS	Figure 1
IGLV1-40	28825	IG CHAINS	Figure 1
IGLV3-1	28809	IG CHAINS	Figure 1
IGLV3-19	28797	IG CHAINS	Figure 1
IGLV3-25	28793	IG CHAINS	Figure 1
IGLV4-3	28786	IG CHAINS	Figure 1
IGLV4-60	28785	IG CHAINS	Figure 1
IGLV5-45	28781	IG CHAINS	Figure 1
IGLV6-57	28778	IG CHAINS	Figure 1
IGLVI-70	28763	IG CHAINS	Figure 1
IGHA1	3493	IG CHAINS	Figure 1
IGHA2	3494	IG CHAINS	Figure 1
IGHD2-15	28503	IG CHAINS	Figure 1
IGHD2-2	28505	IG CHAINS	Figure 1
IGHD2-21	28502	IG CHAINS	Figure 1
IGHD3-10	28499	IG CHAINS	Figure 1
IGHD3-16	28498	IG CHAINS	Figure 1
IGHD3-3	28501	IG CHAINS	Figure 1
IGHD3-9	28500	IG CHAINS	Figure 1
IGHG2	3501	IG CHAINS	Figure 1
IGHG3	3502	IG CHAINS	Figure 1
IGHG4	3503	IG CHAINS	Figure 1
IGHJ1	28483	IG CHAINS	Figure 1
IGHJ2	28481	IG CHAINS	Figure 1
IGHJ3	28479	IG CHAINS	Figure 1
IGHJ4	28477	IG CHAINS	Figure 1
IGHJ5	28476	IG CHAINS	Figure 1
IGHJ6	28475	IG CHAINS	Figure 1
IGHV1-18	28468	IG CHAINS	Figure 1
IGHV1-2	28474	IG CHAINS	Figure 1
IGHV1-24	28467	IG CHAINS	Figure 1
IGHV1-3	28473	IG CHAINS	Figure 1
IGHV1-45	28466	IG CHAINS	Figure 1
IGHV1-46	28465	IG CHAINS	Figure 1
IGHV1-58	28464	IG CHAINS	Figure 1
IGHV1-69-2	28458	IG CHAINS	Figure 1
IGHV2-26	28455	IG CHAINS	Figure 1
IGHV2-70	28454	IG CHAINS	Figure 1
IGHV3-13	28449	IG CHAINS	Figure 1
IGHV3-15	28448	IG CHAINS	Figure 1
IGHV3-21	28444	IG CHAINS	Figure 1
IGHV3-33	28434	IG CHAINS	Figure 1
IGHV3-43	28426	IG CHAINS	Figure 1
IGHV3-48	28424	IG CHAINS	Figure 1
IGHV3-49	28423	IG CHAINS	Figure 1
IGHV3-53	28420	IG CHAINS	Figure 1
IGHV3-62	28416	IG CHAINS	Figure 1
IGHV3-64	28414	IG CHAINS	Figure 1
IGHV3-7	28452	IG CHAINS	Figure 1
IGHV3-72	28410	IG CHAINS	Figure 1
IGHV3-73	28409	IG CHAINS	Figure 1
IGHV3-74	28408	IG CHAINS	Figure 1
IGHV4-30-2	28398	IG CHAINS	Figure 1
IGHV4-39	28394	IG CHAINS	Figure 1
IGHV4-59	28392	IG CHAINS	Figure 1
IGHV4-61	28391	IG CHAINS	Figure 1
IGHV5-51	28388	IG CHAINS	Figure 1
IGHV6-1	28385	IG CHAINS	Figure 1
IGHV7-81	28378	IG CHAINS	Figure 1
IGKJ1	28950	IG CHAINS	Figure 1
IGKJ2	28949	IG CHAINS	Figure 1
IGKJ3	28948	IG CHAINS	Figure 1
IGKJ4	28947	IG CHAINS	Figure 1
IGKJ5	28946	IG CHAINS	Figure 1
IGKV1-16	28938	IG CHAINS	Figure 1
IGKV1-17	28937	IG CHAINS	Figure 1
IGKV1-27	28935	IG CHAINS	Figure 1
IGKV1-5	28299	IG CHAINS	Figure 1
IGKV1-6	28943	IG CHAINS	Figure 1
IGKV1-9	28941	IG CHAINS	Figure 1
IGKV1D-16	28901	IG CHAINS	Figure 1
IGKV1D-17	28900	IG CHAINS	Figure 1
IGKV1D-43	28891	IG CHAINS	Figure 1
IGKV1D-8	28904	IG CHAINS	Figure 1
IGKV2-24	28923	IG CHAINS	Figure 1
IGKV2D-26	28884	IG CHAINS	Figure 1
IGKV2D-29	28882	IG CHAINS	Figure 1
IGKV2D-30	28881	IG CHAINS	Figure 1
IGKV3-20	28912	IG CHAINS	Figure 1
IGKV3D-20	28874	IG CHAINS	Figure 1
IGKV3D-7	28877	IG CHAINS	Figure 1
IGKV4-1	28908	IG CHAINS	Figure 1
IGKV5-2	28907	IG CHAINS	Figure 1
IGLC2	3538	IG CHAINS	Figure 1
IGLC7	28834	IG CHAINS	Figure 1
IGLJ6	28828	IG CHAINS	Figure 1
IGLV10-54	28772	IG CHAINS	Figure 1
IGLV1-36	28826	IG CHAINS	Figure 1
IGLV1-47	28822	IG CHAINS	Figure 1
IGLV2-11	28816	IG CHAINS	Figure 1
IGLV2-18	28814	IG CHAINS	Figure 1
IGLV2-23	28813	IG CHAINS	Figure 1
IGLV2-33	28811	IG CHAINS	Figure 1
IGLV2-8	28817	IG CHAINS	Figure 1
IGLV3-10	28803	IG CHAINS	Figure 1
IGLV3-12	28802	IG CHAINS	Figure 1
IGLV3-16	28799	IG CHAINS	Figure 1
IGLV3-21	28796	IG CHAINS	Figure 1
IGLV3-27	28791	IG CHAINS	Figure 1
IGLV3-32	28787	IG CHAINS	Figure 1
IGLV4-69	28784	IG CHAINS	Figure 1
IGLV5-37	28783	IG CHAINS	Figure 1
IGLV7-43	28776	IG CHAINS	Figure 1
IGLV8-61	28774	IG CHAINS	Figure 1
IGLV9-49	28773	IG CHAINS	Figure 1
IL18	3606	IL1 cytokines	Figure 1
IL1B	3553	IL1 cytokines	Figure 1
CASP1	834	Inflammasome	Figure 1
AIM2	9447	Inflammasome	Figure 1
CASP5	838	Inflammasome	Figure 1
CTSB	1508	Inflammasome	Figure 1
GSDMB	55876	Inflammasome	Figure 1
GSDMD	79792	Inflammasome	Figure 1
NAIP	4671	Inflammasome	Figure 1
NEK7	140609	Inflammasome	Figure 1
NLRC4	58484	Inflammasome	Figure 1
NLRP1	22861	Inflammasome	Figure 1
NLRP3	114548	Inflammasome	Figure 1
NOD2	64127	Inflammasome	Figure 1
P2RX7	5027	Inflammasome	Figure 1
PANX1	24145	Inflammasome	Figure 1
PYCARD	29108	Inflammasome	Figure 1
RIPK1	8737	Inflammasome	Figure 1
AZU1	566	LDG	Figure 1
CAMP	820	LDG	Figure 1
CEACAM6	4680	LDG	Figure 1
CEACAM8	1088	LDG	Figure 1
CTSG	1511	LDG	Figure 1
DEFA4	1669	LDG	Figure 1
ELANE	1991	LDG	Figure 1
LCN2	3934	LDG	Figure 1
LTF	4057	LDG	Figure 1
MPO	4353	LDG	Figure 1
OLFM4	10562	LDG	Figure 1
RNASE3	6037	LDG	Figure 1
HLA-DMA	3108	MHC II	Figure 1
HLA-DMB	3109	MHC II	Figure 1
HLA-DPA1	3113	MHC II	Figure 1
HLA-DPB1	3115	MHC II	Figure 1
HLA-DPB2	3116	MHC II	Figure 1
HLA-DQA1	3117	MHC II	Figure 1
HLA-DQA2	3118	MHC II	Figure 1
HLA-DQB1	3119	MHC II	Figure 1
HLA-DQB2	3120	MHC II	Figure 1
HLA-DRA	3122	MHC II	Figure 1
HLA-DRB1	3123	MHC II	Figure 1
HLA-DRB3	3125	MHC II	Figure 1
HLA-DRB4	3126	MHC II	Figure 1
HLA-DRB5	3127	MHC II	Figure 1
HLA-DRB6	3128	MHC II	Figure 1
C1QA	712	Mono Secreted	Figure 1
C1QB	713	Mono Secreted	Figure 1
C1QC	714	Mono Secreted	Figure 1
C1RL	51279	Mono Secreted	Figure 1
CCL2	6347	Mono Secreted	Figure 1
CCL8	6355	Mono Secreted	Figure 1
CXCL1	2919	Mono Secreted	Figure 1
CXCL2	2920	Mono Secreted	Figure 1
GRN	2896	Mono Secreted	Figure 1
IK	3550	Mono Secreted	Figure 1
IL18RAP	8807	Mono Secreted	Figure 1
IL1B	3553	Mono Secreted	Figure 1
IL1RN	3557	Mono Secreted	Figure 1
S100A8	6279	Mono Secreted	Figure 1
THBD	7056	Mono Secreted	Figure 1
TNF	7124	Mono Secreted	Figure 1
CXCL10	3627	Mono Secreted	Figure 1
CD14	929	Monocyte Cell Surface	Figure 1
CD300C	10871	Monocyte Cell Surface	Figure 1
CD33	945	Monocyte Cell Surface	Figure 1
CD68	968	Monocyte Cell Surface	Figure 1
CLEC12A	160364	Monocyte Cell Surface	Figure 1
CLEC4D	338339	Monocyte Cell Surface	Figure 1
CLEC4E	26253	Monocyte Cell Surface	Figure 1
FCGR1A	2209	Monocyte Cell Surface	Figure 1
FCGR1B	2210	Monocyte Cell Surface	Figure 1
FCGR3B	2215	Monocyte Cell Surface	Figure 1
LILRA5	353514	Monocyte Cell Surface	Figure 1
LILRA6	79168	Monocyte Cell Surface	Figure 1
LILRB2	10288	Monocyte Cell Surface	Figure 1
LILRB3	11025	Monocyte Cell Surface	Figure 1
OSCAR	126014	Monocyte Cell Surface	Figure 1
SEMA4A	64218	Monocyte Cell Surface	Figure 1
SIGLEC1	6614	Monocyte Cell Surface	Figure 1
C1QA	712	Monocytes	Figure 1
C1QB	713	Monocytes	Figure 1
C1QC	714	Monocytes	Figure 1
C1RL	51279	Monocytes	Figure 1
CCL2	6347	Monocytes	Figure 1
CCL8	6355	Monocytes	Figure 1
CD14	929	Monocytes	Figure 1
CD300C	10871	Monocytes	Figure 1
CD33	945	Monocytes	Figure 1
CD68	968	Monocytes	Figure 1
CLEC12A	160364	Monocytes	Figure 1
CLEC4D	338339	Monocytes	Figure 1
CLEC4E	26253	Monocytes	Figure 1
CXCL1	2919	Monocytes	Figure 1
CXCL2	2920	Monocytes	Figure 1
CXCR2	3579	Monocytes	Figure 1
FCGR1A	2209	Monocytes	Figure 1
FCGR1B	2210	Monocytes	Figure 1
FCGR3B	2215	Monocytes	Figure 1
GRN	2896	Monocytes	Figure 1
IK	3550	Monocytes	Figure 1
IL18RAP	8807	Monocytes	Figure 1
IL1B	3553	Monocytes	Figure 1
IL1RN	3557	Monocytes	Figure 1
LILRA5	353514	Monocytes	Figure 1
LILRA6	79168	Monocytes	Figure 1
LILRB2	10288	Monocytes	Figure 1
LILRB3	11025	Monocytes	Figure 1
OSCAR	126014	Monocytes	Figure 1
S100A8	6279	Monocytes	Figure 1
SEMA4A	64218	Monocytes	Figure 1
SIGLEC1	6614	Monocytes	Figure 1
THBD	7056	Monocytes	Figure 1
BST1	683	Monocytes	Figure 1
C1R	715	Monocytes	Figure 1
CD163	9332	Monocytes	Figure 1
CSF2	1437	Monocytes	Figure 1
FUT4	2526	Monocytes	Figure 1
MNDA	4332	Monocytes	Figure 1
MRC1	4360	Monocytes	Figure 1
KLRF1	51348	NK	Figure 1
NCAM1	4684	NK	Figure 1
NCR1	9437	NK	Figure 1
NCR3	259197	NK	Figure 1
SH2D1B	117157	NK	Figure 1
CLEC4C	170482	pDC	Figure 1
NRP1	8829	pDC	Figure 1
IGHV4-28	28400	Plasma Cells	Figure 1
IGHV4-34	28395	Plasma Cells	Figure 1
IGHD	3495	Plasma Cells	Figure 1
IGHG1	3500	Plasma Cells	Figure 1
IGHV2-5	28457	Plasma Cells	Figure 1
IGHV3-20	28445	Plasma Cells	Figure 1
IGHV3-23	28442	Plasma Cells	Figure 1
IGKC	3514	Plasma Cells	Figure 1
IGLV1-40	28825	Plasma Cells	Figure 1
IGLV3-1	28809	Plasma Cells	Figure 1
IGLV3-19	28797	Plasma Cells	Figure 1
IGLV3-25	28793	Plasma Cells	Figure 1
IGLV4-3	28786	Plasma Cells	Figure 1
IGLV4-60	28785	Plasma Cells	Figure 1
IGLV5-45	28781	Plasma Cells	Figure 1
IGLV6-57	28778	Plasma Cells	Figure 1
IGLVI-70	28763	Plasma Cells	Figure 1
C19orf10	56005	Plasma Cells	Figure 1
IGH	3492	Plasma Cells	Figure 1
IGHMBP2	3508	Plasma Cells	Figure 1
IGHV4-31	28396	Plasma Cells	Figure 1
IGK	50802	Plasma Cells	Figure 1
IGL	3535	Plasma Cells	Figure 1
IGLJ3	28831	Plasma Cells	Figure 1
IGLL1	3543	Plasma Cells	Figure 1
IGLV@	3546	Plasma Cells	Figure 1
IGLV1-44	28823	Plasma Cells	Figure 1
IGLV2-14	28815	Plasma Cells	Figure 1
IGLV2-5	28818	Plasma Cells	Figure 1
MZB1	51237	Plasma Cells	Figure 1
PRDM1	639	Plasma Cells	Figure 1
SDC1	6382	Plasma Cells	Figure 1
THEMIS2	9473	Plasma Cells	Figure 1
TNFRSF17	608	Plasma Cells	Figure 1
GP1BA	2811	Platelets	Figure 1
GP5	2814	Platelets	Figure 1
GP6	51206	Platelets	Figure 1
GP9	2815	Platelets	Figure 1
LY6G6D	58530	Platelets	Figure 1
MMRN1	22915	Platelets	Figure 1
PEAR1	375033	Platelets	Figure 1
PF4	5196	Platelets	Figure 1
PF4V1	5197	Platelets	Figure 1
PPBP	5473	Platelets	Figure 1
SLC35D3	340146	Platelets	Figure 1
RNU4ATAC	100151683	SNOR LOW Down	Figure 1
SNORA11	677799	SNOR LOW Down	Figure 1
SNORA16A	692073	SNOR LOW Down	Figure 1
SNORA23	677808	SNOR LOW Down	Figure 1
SNORA38B	100124536	SNOR LOW Down	Figure 1
SNORA73A	6080	SNOR LOW Down	Figure 1
SNORA73B	26768	SNOR LOW Down	Figure 1
FCGR1A	2209	SNOR LOW Up	Figure 1
CEACAM1	634	SNOR LOW Up	Figure 1
LGALS1	3956	SNOR LOW Up	Figure 1
SNORD24	26820	SNOR LOW Up	Figure 1
SNORD44	26806	SNOR LOW Up	Figure 1
SNORD47	26802	SNOR LOW Up	Figure 1
SNORD80	26774	SNOR LOW Up	Figure 1
CD8A	925	T Cells	Figure 1
CD8B	926	T Cells	Figure 1
TRDC	28526	T Cells	Figure 1
CCR3	1232	T Cells	Figure 1
CD226	10666	T Cells	Figure 1
CD247	919	T Cells	Figure 1
CD28	940	T Cells	Figure 1
CD3D	915	T Cells	Figure 1
CD3E	916	T Cells	Figure 1
CD3G	917	T Cells	Figure 1
CD4	920	T Cells	Figure 1
CD5	921	T Cells	Figure 1
ETS1	2113	T Cells	Figure 1
GATA3	2625	T Cells	Figure 1
GRAP2	9402	T Cells	Figure 1
LEF1	51176	T Cells	Figure 1
SH2D1A	4068	T Cells	Figure 1
TRAC	28755	T Cells	Figure 1
TRBC1	28639	T Cells	Figure 1
FOXP3	50943	T reg	Figure 1
IKZF2	22807	T reg	Figure 1
FASLG	356	Tactivated	Figure 1
TAGAP	117289	Tactivated	Figure 1
CD40LG	959	Tactivated	Figure 1
CREM	1390	Tactivated	Figure 1
IL17A	3605	Tactivated	Figure 1
IL17F	112744	Tactivated	Figure 1
IL23R	149233	Tactivated	Figure 1
JAKMIP1	152789	Tactivated	Figure 1
KCNA3	3738	Tactivated	Figure 1
KCNN4	3783	Tactivated	Figure 1
P2RX5	5026	Tactivated	Figure 1
PRKCQ	5588	Tactivated	Figure 1
RELT	84957	Tactivated	Figure 1
RNF125	54941	Tactivated	Figure 1
SATB1	6304	Tactivated	Figure 1
TNFRSF4	7293	Tactivated	Figure 1
TNFRSF9	3604	Tactivated	Figure 1
TRAV10	28676	TCRA	Figure 1
TRAV1-1	28693	TCRA	Figure 1
TRAV1-2	28692	TCRA	Figure 1
TRAV12-1	28674	TCRA	Figure 1
TRAV12-2	28673	TCRA	Figure 1
TRAV12-3	28672	TCRA	Figure 1
TRAV13-1	28671	TCRA	Figure 1
TRAV13-2	28670	TCRA	Figure 1
TRAV14DV4	28669	TCRA	Figure 1
TRAV16	28667	TCRA	Figure 1
TRAV17	28666	TCRA	Figure 1
TRAV18	28665	TCRA	Figure 1
TRAV19	28664	TCRA	Figure 1
TRAV2	28691	TCRA	Figure 1
TRAV20	28663	TCRA	Figure 1
TRAV21	28662	TCRA	Figure 1
TRAV22	28661	TCRA	Figure 1
TRAV23DV6	28660	TCRA	Figure 1
TRAV24	28659	TCRA	Figure 1
TRAV25	28658	TCRA	Figure 1
TRAV26-1	28657	TCRA	Figure 1
TRAV26-2	28656	TCRA	Figure 1
TRAV27	28655	TCRA	Figure 1
TRAV29DV5	28653	TCRA	Figure 1
TRAV3	28690	TCRA	Figure 1
TRAV30	28652	TCRA	Figure 1
TRAV34	28648	TCRA	Figure 1
TRAV35	28647	TCRA	Figure 1
TRAV36DV7	28646	TCRA	Figure 1
TRAV38-1	28644	TCRA	Figure 1
TRAV38-2DV8	28643	TCRA	Figure 1
TRAV39	28642	TCRA	Figure 1
TRAV4	28689	TCRA	Figure 1
TRAV40	28641	TCRA	Figure 1
TRAV41	28640	TCRA	Figure 1
TRAV5	28688	TCRA	Figure 1
TRAV7	28686	TCRA	Figure 1
TRAV8-1	28685	TCRA	Figure 1
TRAV8-2	28684	TCRA	Figure 1
TRAV8-3	28683	TCRA	Figure 1
TRAV8-4	28682	TCRA	Figure 1
TRAV8-6	28680	TCRA	Figure 1
TRAV8-7	28679	TCRA	Figure 1
TRAV9-1	28678	TCRA	Figure 1
TRAV9-2	28677	TCRA	Figure 1
TRAJ10	28745	TCRAJ	Figure 1
TRAJ11	28744	TCRAJ	Figure 1
TRAJ12	28743	TCRAJ	Figure 1
TRAJ13	28742	TCRAJ	Figure 1
TRAJ14	28741	TCRAJ	Figure 1
TRAJ15	28740	TCRAJ	Figure 1
TRAJ16	28739	TCRAJ	Figure 1
TRAJ17	28738	TCRAJ	Figure 1
TRAJ18	28737	TCRAJ	Figure 1
TRAJ19	28736	TCRAJ	Figure 1
TRAJ20	28735	TCRAJ	Figure 1
TRAJ21	28734	TCRAJ	Figure 1
TRAJ22	28733	TCRAJ	Figure 1
TRAJ23	28732	TCRAJ	Figure 1
TRAJ24	28731	TCRAJ	Figure 1
TRAJ25	28730	TCRAJ	Figure 1
TRAJ26	28729	TCRAJ	Figure 1
TRAJ27	28728	TCRAJ	Figure 1
TRAJ28	28727	TCRAJ	Figure 1
TRAJ29	28726	TCRAJ	Figure 1
TRAJ3	28752	TCRAJ	Figure 1
TRAJ30	28725	TCRAJ	Figure 1
TRAJ31	28724	TCRAJ	Figure 1
TRAJ32	28723	TCRAJ	Figure 1
TRAJ33	28722	TCRAJ	Figure 1
TRAJ34	28721	TCRAJ	Figure 1
TRAJ35	28720	TCRAJ	Figure 1
TRAJ36	28719	TCRAJ	Figure 1
TRAJ37	28718	TCRAJ	Figure 1
TRAJ38	28717	TCRAJ	Figure 1
TRAJ39	28716	TCRAJ	Figure 1
TRAJ4	28751	TCRAJ	Figure 1
TRAJ40	28715	TCRAJ	Figure 1
TRAJ41	28714	TCRAJ	Figure 1
TRAJ42	28713	TCRAJ	Figure 1
TRAJ43	28712	TCRAJ	Figure 1
TRAJ44	28711	TCRAJ	Figure 1
TRAJ45	28710	TCRAJ	Figure 1
TRAJ46	28709	TCRAJ	Figure 1
TRAJ47	28708	TCRAJ	Figure 1
TRAJ48	28707	TCRAJ	Figure 1
TRAJ49	28706	TCRAJ	Figure 1
TRAJ5	28750	TCRAJ	Figure 1
TRAJ50	28705	TCRAJ	Figure 1
TRAJ52	28703	TCRAJ	Figure 1
TRAJ53	28702	TCRAJ	Figure 1
TRAJ54	28701	TCRAJ	Figure 1
TRAJ56	28699	TCRAJ	Figure 1
TRAJ57	28698	TCRAJ	Figure 1
TRAJ58	28697	TCRAJ	Figure 1
TRAJ59	28696	TCRAJ	Figure 1
TRAJ6	28749	TCRAJ	Figure 1
TRAJ61	28694	TCRAJ	Figure 1
TRAJ7	28748	TCRAJ	Figure 1
TRAJ8	28747	TCRAJ	Figure 1
TRAJ9	28746	TCRAJ	Figure 1
TRBC2	28638	TCRB	Figure 1
TRBJ2-1	28629	TCRB	Figure 1
TRBJ2-2	28628	TCRB	Figure 1
TRBJ2-2P	28627	TCRB	Figure 1
TRBJ2-3	28626	TCRB	Figure 1
TRBJ2-4	28625	TCRB	Figure 1
TRBJ2-5	28624	TCRB	Figure 1
TRBJ2-6	28623	TCRB	Figure 1
TRBJ2-7	28622	TCRB	Figure 1
TRBV1	28621	TCRB	Figure 1
TRBV10-1	28585	TCRB	Figure 1
TRBV10-2	28584	TCRB	Figure 1
TRBV11-1	28582	TCRB	Figure 1
TRBV11-2	28581	TCRB	Figure 1
TRBV19	28568	TCRB	Figure 1
TRBV2	28620	TCRB	Figure 1
TRBV20-1	28567	TCRB	Figure 1
TRBV21-1	28566	TCRB	Figure 1
TRBV23-1	28564	TCRB	Figure 1
TRBV24-1	28563	TCRB	Figure 1
TRBV25-1	28562	TCRB	Figure 1
TRBV27	28560	TCRB	Figure 1
TRBV28	28559	TCRB	Figure 1
TRBV3-1	28619	TCRB	Figure 1
TRBV4-1	28617	TCRB	Figure 1
TRBV4-2	28616	TCRB	Figure 1
TRBV5-1	28614	TCRB	Figure 1
TRBV5-3	28612	TCRB	Figure 1
TRBV5-4	28611	TCRB	Figure 1
TRBV5-5	28610	TCRB	Figure 1
TRBV5-6	28609	TCRB	Figure 1
TRBV5-7	28608	TCRB	Figure 1
TRBV6-1	28606	TCRB	Figure 1
TRBV6-4	28603	TCRB	Figure 1
TRBV6-5	28602	TCRB	Figure 1
TRBV6-6	28601	TCRB	Figure 1
TRBV6-7	28600	TCRB	Figure 1
TRBV6-8	28599	TCRB	Figure 1
TRBV7-1	28597	TCRB	Figure 1
TRBV7-3	28595	TCRB	Figure 1
TRBV7-4	28594	TCRB	Figure 1
TRBV7-5	28593	TCRB	Figure 1
TRBV7-6	28592	TCRB	Figure 1
TRBV7-7	28591	TCRB	Figure 1
TRBV9	28586	TCRB	Figure 1
TRDC	28526	TCRD	Figure 1
TRDJ1	28522	TCRD	Figure 1
TRDJ2	28521	TCRD	Figure 1
TRDJ3	28520	TCRD	Figure 1
TRDJ4	28519	TCRD	Figure 1
TRDV1	28518	TCRD	Figure 1
TRDV2	28517	TCRD	Figure 1
TRDV3	28516	TCRD	Figure 1
TRGC2	6967	TCRG	Figure 1
TRGV1	6973	TCRG	Figure 1
TRGV10	6984	TCRG	Figure 1
TRGV11	6985	TCRG	Figure 1
TRGV2	6974	TCRG	Figure 1
TRGV3	6976	TCRG	Figure 1
TRGV4	6977	TCRG	Figure 1
TRGV5	6978	TCRG	Figure 1
TRGV7	6981	TCRG	Figure 1
TRGV8	6982	TCRG	Figure 1
TRGV9	6983	TCRG	Figure 1
BRCA1	672	TNF_Induced	Figure 1
CASP1	834	TNF_Induced	Figure 1
CXCL1	2919	TNF_Induced	Figure 1
CXCL2	2920	TNF_Induced	Figure 1
GBP1	2633	TNF_Induced	Figure 1
GP1BA	2811	TNF_Induced	Figure 1
IFI44	10561	TNF_Induced	Figure 1
IL18	3606	TNF_Induced	Figure 1
IL1B	3553	TNF_Induced	Figure 1
IL1RN	3557	TNF_Induced	Figure 1
MX1	4599	TNF_Induced	Figure 1
NAMPT	10135	TNF_Induced	Figure 1
NR3C1	2908	TNF_Induced	Figure 1
OAS3	4940	TNF_Induced	Figure 1
PATJ	10207	TNF_Induced	Figure 1
SH3BP5	9467	TNF_Induced	Figure 1
TAP2	6891	TNF_Induced	Figure 1
TNF	7124	TNF_Induced	Figure 1
TNFAIP3	7128	TNF_Induced	Figure 1
TNFRSF11A	8792	TNF_Induced	Figure 1
WT1	7490	TNF_Induced	Figure 1
ACLY	47	TNF_Induced	Figure 1
ACSL1	2180	TNF_Induced	Figure 1
ADGRE2	30817	TNF_Induced	Figure 1
AK3	50808	TNF_Induced	Figure 1
AKAP10	11216	TNF_Induced	Figure 1
AMPD3	272	TNF_Induced	Figure 1
APOL3	80833	TNF_Induced	Figure 1
ARID3A	1820	TNF_Induced	Figure 1
ARSE	415	TNF_Induced	Figure 1
ASAP1	50807	TNF_Induced	Figure 1
B4GALT5	9334	TNF_Induced	Figure 1
BCL2A1	597	TNF_Induced	Figure 1
BHLHE41	79365	TNF_Induced	Figure 1
BHMT	635	TNF_Induced	Figure 1
BIRC3	330	TNF_Induced	Figure 1
CALD1	800	TNF_Induced	Figure 1
CASP10	843	TNF_Induced	Figure 1
CCL15	6359	TNF_Induced	Figure 1
CCL20	6364	TNF_Induced	Figure 1
CCL23	6368	TNF_Induced	Figure 1
CCL3L1	6349	TNF_Induced	Figure 1
CD37	951	TNF_Induced	Figure 1
CD38	952	TNF_Induced	Figure 1
CD83	9308	TNF_Induced	Figure 1
CDKN3	1033	TNF_Induced	Figure 1
CKB	1152	TNF_Induced	Figure 1
CR2	1380	TNF_Induced	Figure 1
CTNND2	1501	TNF_Induced	Figure 1
CXCL3	2921	TNF_Induced	Figure 1
CXCL8	3576	TNF_Induced	Figure 1
CYP27B1	1594	TNF_Induced	Figure 1
DAB2	1601	TNF_Induced	Figure 1
EBI3	10148	TNF_Induced	Figure 1
EGR1	1958	TNF_Induced	Figure 1
EGR2	1959	TNF_Induced	Figure 1
EPB41	2035	TNF_Induced	Figure 1
EREG	2069	TNF_Induced	Figure 1
ETAA1	54465	TNF_Induced	Figure 1
F3	2152	TNF_Induced	Figure 1
FABP1	2168	TNF_Induced	Figure 1
FBXL2	25827	TNF_Induced	Figure 1
FCER2	2208	TNF_Induced	Figure 1
FCGR2A	2212	TNF_Induced	Figure 1
FLJ11129	54674	TNF_Induced	Figure 1
FLNA	2316	TNF_Induced	Figure 1
G0S2	50486	TNF_Induced	Figure 1
GCH1	2643	TNF_Induced	Figure 1
GJB2	2706	TNF_Induced	Figure 1
GLS	2744	TNF_Induced	Figure 1
GMIP	51291	TNF_Induced	Figure 1
GRK3	157	TNF_Induced	Figure 1
HCAR3	8843	TNF_Induced	Figure 1
HHEX	3087	TNF_Induced	Figure 1
HOMER2	9455	TNF_Induced	Figure 1
HP	3240	TNF_Induced	Figure 1
ICAM1	3383	TNF_Induced	Figure 1
IDO1	3620	TNF_Induced	Figure 1
IKBKG	8517	TNF_Induced	Figure 1
IL16	3603	TNF_Induced	Figure 1
IL1A	3552	TNF_Induced	Figure 1
IL6	3569	TNF_Induced	Figure 1
INHBA	3624	TNF_Induced	Figure 1
INSIG1	3638	TNF_Induced	Figure 1
ITGA6	3655	TNF_Induced	Figure 1
KITLG	4254	TNF_Induced	Figure 1
KLF1	10661	TNF_Induced	Figure 1
KMO	8564	TNF_Induced	Figure 1
LGALS3BP	3959	TNF_Induced	Figure 1
MAP3K4	4216	TNF_Induced	Figure 1
MARCKS	4082	TNF_Induced	Figure 1
MGLL	11343	TNF_Induced	Figure 1
MMP19	4327	TNF_Induced	Figure 1
MN1	4330	TNF_Induced	Figure 1
MRPS15	64960	TNF_Induced	Figure 1
MSC	9242	TNF_Induced	Figure 1
MTF1	4520	TNF_Induced	Figure 1
NELL2	4753	TNF_Induced	Figure 1
NFKB1	4790	TNF_Induced	Figure 1
NFKB2	4791	TNF_Induced	Figure 1
NFKBIA	4792	TNF_Induced	Figure 1
NFKBIZ	64332	TNF_Induced	Figure 1
NKX3-2	579	TNF_Induced	Figure 1
PDE4DIP	9659	TNF_Induced	Figure 1
PDPN	10630	TNF_Induced	Figure 1
PIAS4	51588	TNF_Induced	Figure 1
PLAUR	5329	TNF_Induced	Figure 1
PTGES	9536	TNF_Induced	Figure 1
PTGS2	5743	TNF_Induced	Figure 1
RELB	5971	TNF_Induced	Figure 1
RPGR	6103	TNF_Induced	Figure 1
RPS9	6203	TNF_Induced	Figure 1
SDC4	6385	TNF_Induced	Figure 1
SERPIND1	3053	TNF_Induced	Figure 1
SFRP1	6422	TNF_Induced	Figure 1
SLAMF1	6504	TNF_Induced	Figure 1
SLC30A4	7782	TNF_Induced	Figure 1
SOD2	6648	TNF_Induced	Figure 1
SPI1	6688	TNF_Induced	Figure 1
SSPN	8082	TNF_Induced	Figure 1
STAT4	6775	TNF_Induced	Figure 1
TAF15	8148	TNF_Induced	Figure 1
TBX3	6926	TNF_Induced	Figure 1
TFF1	7031	TNF_Induced	Figure 1
TNFAIP2	7127	TNF_Induced	Figure 1
TRAF1	7185	TNF_Induced	Figure 1
TSC22D1	8848	TNF_Induced	Figure 1
TYROBP	7305	TNF_Induced	Figure 1
UBE2C	11065	TNF_Induced	Figure 1
VEGFA	7422	TNF_Induced	Figure 1
B4GALT3	8703	Unfolded Protein	Figure 1
CALR	811	Unfolded Protein	Figure 1
CALU	813	Unfolded Protein	Figure 1
CANX	821	Unfolded Protein	Figure 1
CDS2	8760	Unfolded Protein	Figure 1
CHST12	55501	Unfolded Protein	Figure 1
CHST2	9435	Unfolded Protein	Figure 1
DERL1	79139	Unfolded Protein	Figure 1
DERL2	51009	Unfolded Protein	Figure 1
DNAJC3	5611	Unfolded Protein	Figure 1
EDEM2	55741	Unfolded Protein	Figure 1
EDEM3	80267	Unfolded Protein	Figure 1
EMC9	51016	Unfolded Protein	Figure 1
ERAP1	51752	Unfolded Protein	Figure 1
ERGIC2	51290	Unfolded Protein	Figure 1
ERO1L	30001	Unfolded Protein	Figure 1
EXT1	2131	Unfolded Protein	Figure 1
GALNT2	2590	Unfolded Protein	Figure 1
GOLT1B	51026	Unfolded Protein	Figure 1
HERPUD1	9709	Unfolded Protein	Figure 1
HYOU1	10525	Unfolded Protein	Figure 1
IER3IP1	51124	Unfolded Protein	Figure 1
IMPAD1	54928	Unfolded Protein	Figure 1
KDELC1	79070	Unfolded Protein	Figure 1
KDELR2	11014	Unfolded Protein	Figure 1
LMAN2	10960	Unfolded Protein	Figure 1
LPGAT1	9926	Unfolded Protein	Figure 1
MAN1A1	4121	Unfolded Protein	Figure 1
MANEA	79694	Unfolded Protein	Figure 1
MANF	7873	Unfolded Protein	Figure 1
NUCB2	4925	Unfolded Protein	Figure 1
PDIA4	9601	Unfolded Protein	Figure 1
PDIA6	10130	Unfolded Protein	Figure 1
PIGK	10026	Unfolded Protein	Figure 1
PPIB	5479	Unfolded Protein	Figure 1
SEC24D	9871	Unfolded Protein	Figure 1
SEC61G	23480	Unfolded Protein	Figure 1
SPCS3	60559	Unfolded Protein	Figure 1
SSR1	6745	Unfolded Protein	Figure 1
SSR3	6747	Unfolded Protein	Figure 1
TRAM1	23471	Unfolded Protein	Figure 1
TRAM2	9697	Unfolded Protein	Figure 1
UGGT1	56886	Unfolded Protein	Figure 1
XBP1	7494	Unfolded Protein	Figure 1

## Sheet: NLRP3 Inflamm and Complement
geneSymbol	geneEntrezID	GeneSet	Figure
APP	351	NLRP3 Inflammasome	Figure 1
ATAT1	79969	NLRP3 Inflammasome	Figure 1
CARD8	22900	NLRP3 Inflammasome	Figure 1
CASP1	834	NLRP3 Inflammasome	Figure 1
CASP4	837	NLRP3 Inflammasome	Figure 1
CD36	948	NLRP3 Inflammasome	Figure 1
CPTP	80772	NLRP3 Inflammasome	Figure 1
DHX33	56919	NLRP3 Inflammasome	Figure 1
EIF2AK2	5610	NLRP3 Inflammasome	Figure 1
GBP5	115362	NLRP3 Inflammasome	Figure 1
GSDMD	79792	NLRP3 Inflammasome	Figure 1
HSP90AB1	3326	NLRP3 Inflammasome	Figure 1
MEFV	4210	NLRP3 Inflammasome	Figure 1
NFKB1	4790	NLRP3 Inflammasome	Figure 1
NFKB2	4791	NLRP3 Inflammasome	Figure 1
NLRC3	197358	NLRP3 Inflammasome	Figure 1
NLRP3	114548	NLRP3 Inflammasome	Figure 1
P2RX7	5027	NLRP3 Inflammasome	Figure 1
PANX1	24145	NLRP3 Inflammasome	Figure 1
PSTPIP1	9051	NLRP3 Inflammasome	Figure 1
PYCARD	29108	NLRP3 Inflammasome	Figure 1
PYDC2	152138	NLRP3 Inflammasome	Figure 1
RELA	5970	NLRP3 Inflammasome	Figure 1
SIRT2	22933	NLRP3 Inflammasome	Figure 1
SUGT1	10910	NLRP3 Inflammasome	Figure 1
TLR4	7099	NLRP3 Inflammasome	Figure 1
TLR6	10333	NLRP3 Inflammasome	Figure 1
TXN	7295	NLRP3 Inflammasome	Figure 1
TXNIP	10628	NLRP3 Inflammasome	Figure 1
USP50	373509	NLRP3 Inflammasome	Figure 1
C1QA	712	Classical Complement Pathway	Figure 1
CIQB	713	Classical Complement Pathway	Figure 1
C1QC	714	Classical Complement Pathway	Figure 1
C1R	715	Classical Complement Pathway	Figure 1
C1S	716	Classical Complement Pathway	Figure 1
C2	717	Classical Complement Pathway	Figure 1
C3	718	Classical Complement Pathway	Figure 1
C4A	720	Classical Complement Pathway	Figure 1
C4B	721	Classical Complement Pathway	Figure 1
C4B_2	100293534	Classical Complement Pathway	Figure 1
C5	727	Classical Complement Pathway	Figure 1
C6	729	Classical Complement Pathway	Figure 1
C7	730	Classical Complement Pathway	Figure 1
C8A	731	Classical Complement Pathway	Figure 1
C9	735	Classical Complement Pathway	Figure 1
C3	718	Alternative Complement Pathway	Figure 1
C5	727	Alternative Complement Pathway	Figure 1
C6	729	Alternative Complement Pathway	Figure 1
C7	730	Alternative Complement Pathway	Figure 1
C8A	731	Alternative Complement Pathway	Figure 1
C9	735	Alternative Complement Pathway	Figure 1
CFB	629	Alternative Complement Pathway	Figure 1
CFD	1675	Alternative Complement Pathway	Figure 1
CFH	3075	Alternative Complement Pathway	Figure 1
CFHR5	81494	Alternative Complement Pathway	Figure 1
CFP	5199	Alternative Complement Pathway	Figure 1
CR1	1378	Alternative Complement Pathway	Figure 1
GZMM	3004	Alternative Complement Pathway	Figure 1
MIR520B	574473	Alternative Complement Pathway	Figure 1
MIR520E	574461	Alternative Complement Pathway	Figure 1
VSIG4	11326	Alternative Complement Pathway	Figure 1
A2M	2	Lectin-Induced Complement Pathway	Figure 1
C2	717	Lectin-Induced Complement Pathway	Figure 1
C3	718	Lectin-Induced Complement Pathway	Figure 1
C4A	720	Lectin-Induced Complement Pathway	Figure 1
C4B	721	Lectin-Induced Complement Pathway	Figure 1
C4B_2	100293534	Lectin-Induced Complement Pathway	Figure 1
C5	727	Lectin-Induced Complement Pathway	Figure 1
C6	729	Lectin-Induced Complement Pathway	Figure 1
C7	730	Lectin-Induced Complement Pathway	Figure 1
C8A	731	Lectin-Induced Complement Pathway	Figure 1
C9	735	Lectin-Induced Complement Pathway	Figure 1
COLEC10	10584	Lectin-Induced Complement Pathway	Figure 1
COLEC11	78989	Lectin-Induced Complement Pathway	Figure 1
FCN1	2219	Lectin-Induced Complement Pathway	Figure 1
FCN2	2220	Lectin-Induced Complement Pathway	Figure 1
FCN3	8547	Lectin-Induced Complement Pathway	Figure 1
KRT1	3848	Lectin-Induced Complement Pathway	Figure 1
MASP1	5648	Lectin-Induced Complement Pathway	Figure 1
MASP2	10747	Lectin-Induced Complement Pathway	Figure 1
MBL2	4153	Lectin-Induced Complement Pathway	Figure 1
SERPING1	710	Lectin-Induced Complement Pathway	Figure 1

## Sheet: IL6-IL1
geneSymbol	geneEntrezID	GeneSet	Figure
IL1A	3552	Proinflammatory IL-1 Family	Figure 1
IL1B	3553	Proinflammatory IL-1 Family	Figure 1
IL18	3606	Proinflammatory IL-1 Family	Figure 1
IL36A	27179	Proinflammatory IL-1 Family	Figure 1
IL36B	27177	Proinflammatory IL-1 Family	Figure 1
IL36G	56300	Proinflammatory IL-1 Family	Figure 1
IL33	90865	Proinflammatory IL-1 Family	Figure 1
IL1R1	3554	Proinflammatory IL-1 Family	Figure 1
IL1RAP	3556	Proinflammatory IL-1 Family	Figure 1
IL18R1	8809	Proinflammatory IL-1 Family	Figure 1
IL18RAP	8807	Proinflammatory IL-1 Family	Figure 1
IL6	3569	IL-6R Complex	Figure 1
IL6R	3570	IL-6R Complex	Figure 1
IL6ST	3572	IL-6R Complex	Figure 1

## Sheet: Kotliarov et al. CD40
geneSymbol	geneEntrezID	GeneSet	Figure
BUB1B	701	CD40act	Figure 1
CCL22	6367	CD40act	Figure 1
CD58	965	CD40act	Figure 1
DBI	1622	CD40act	Figure 1
DUSP4	1846	CD40act	Figure 1
FABP5	2171	CD40act	Figure 1
FDPS	2224	CD40act	Figure 1
FEN1	2237	CD40act	Figure 1
GAPDH	2597	CD40act	Figure 1
GARS	2617	CD40act	Figure 1
GRHPR	9380	CD40act	Figure 1
H2AFX	3014	CD40act	Figure 1
H2AFZ	3015	CD40act	Figure 1
HMGB2	3148	CD40act	Figure 1
HMMR	3161	CD40act	Figure 1
HPRT1	3251	CD40act	Figure 1
IMPDH2	3615	CD40act	Figure 1
LDHA	3939	CD40act	Figure 1
LDHB	3945	CD40act	Figure 1
LMNB1	4001	CD40act	Figure 1
LPXN	9404	CD40act	Figure 1
MCM2	4171	CD40act	Figure 1
MCM3	4172	CD40act	Figure 1
MCM6	4175	CD40act	Figure 1
MSH6	2956	CD40act	Figure 1
MTHFD2	10797	CD40act	Figure 1
MYBL2	4605	CD40act	Figure 1
NDC80	10403	CD40act	Figure 1
NME1	4830	CD40act	Figure 1
PAICS	10606	CD40act	Figure 1
PCNA	5111	CD40act	Figure 1
PKM	5315	CD40act	Figure 1
PRDX3	10935	CD40act	Figure 1
RFTN1	23180	CD40act	Figure 1
RGS10	6001	CD40act	Figure 1
SLAMF1	6504	CD40act	Figure 1
TK1	7083	CD40act	Figure 1
TOP2A	7153	CD40act	Figure 1
TPX2	22974	CD40act	Figure 1
TRAF1	7185	CD40act	Figure 1
TUBA1B	10376	CD40act	Figure 1
TXN	7295	CD40act	Figure 1
TYMS	7298	CD40act	Figure 1
UBE2S	27338	CD40act	Figure 1
VDAC1	7416	CD40act	Figure 1
WEE1	7465	CD40act	Figure 1
WSB2	55884	CD40act	Figure 1
ZWINT	11130	CD40act	Figure 1

## Sheet: Monocyte, Myeloid, Neutrophil
geneSymbol	geneEntrezID	GeneSet	Figure
ACE	1636	Monocyte	Figure 1
ADAM8	101	Monocyte	Figure 1
ADAMDEC1	27299	Monocyte	Figure 1
ADGRE1	2015	Monocyte	Figure 1
ADGRE2	30817	Monocyte	Figure 1
APOBEC3B	9582	Monocyte	Figure 1
APOBEC3G	60489	Monocyte	Figure 1
APOBR	55911	Monocyte	Figure 1
ART4	420	Monocyte	Figure 1
C1QA	712	Monocyte	Figure 1
C1QC	714	Monocyte	Figure 1
C2	717	Monocyte	Figure 1
C4A	720	Monocyte	Figure 1
C4B	721	Monocyte	Figure 1
C4BPA	722	Monocyte	Figure 1
C4BPB	725	Monocyte	Figure 1
C5	727	Monocyte	Figure 1
C6	729	Monocyte	Figure 1
C8A	731	Monocyte	Figure 1
C9	735	Monocyte	Figure 1
CCL17	6361	Monocyte	Figure 1
CCL18	6362	Monocyte	Figure 1
CCL22	6367	Monocyte	Figure 1
CCL28	56477	Monocyte	Figure 1
CCL7	6354	Monocyte	Figure 1
CCL8	6355	Monocyte	Figure 1
CD14	929	Monocyte	Figure 1
CD163	9332	Monocyte	Figure 1
CD209	30835	Monocyte	Figure 1
CD300C	10871	Monocyte	Figure 1
CD300E	342510	Monocyte	Figure 1
CD5L	922	Monocyte	Figure 1
CD80	941	Monocyte	Figure 1
CFB	629	Monocyte	Figure 1
CFD	1675	Monocyte	Figure 1
CFP	5199	Monocyte	Figure 1
CHI3L1	1116	Monocyte	Figure 1
CHIT1	1118	Monocyte	Figure 1
CLEC12A	160364	Monocyte	Figure 1
CLEC12B	387837	Monocyte	Figure 1
CLEC4D	338339	Monocyte	Figure 1
CLEC4E	26253	Monocyte	Figure 1
CLEC5A	23601	Monocyte	Figure 1
CLEC7A	64581	Monocyte	Figure 1
CLEC9A	283420	Monocyte	Figure 1
CSF1R	1436	Monocyte	Figure 1
CXCL1	2919	Monocyte	Figure 1
CXCL10	3627	Monocyte	Figure 1
CXCL11	6373	Monocyte	Figure 1
CXCL13	10563	Monocyte	Figure 1
CXCL8	3576	Monocyte	Figure 1
CXCL9	4283	Monocyte	Figure 1
CYBB	1536	Monocyte	Figure 1
F12	2161	Monocyte	Figure 1
FCGR3B	2215	Monocyte	Figure 1
FFAR2	2867	Monocyte	Figure 1
HMMR	3161	Monocyte	Figure 1
HVCN1	84329	Monocyte	Figure 1
IGSF6	10261	Monocyte	Figure 1
IL10RA	3587	Monocyte	Figure 1
IL12A	3592	Monocyte	Figure 1
IL12B	3593	Monocyte	Figure 1
IL1RAP	3556	Monocyte	Figure 1
IL20	50604	Monocyte	Figure 1
IL23A	51561	Monocyte	Figure 1
IL27	246778	Monocyte	Figure 1
IL31RA	133396	Monocyte	Figure 1
LAMP3	27074	Monocyte	Figure 1
LGALS12	85329	Monocyte	Figure 1
LGALS4	3960	Monocyte	Figure 1
LGALS9	3965	Monocyte	Figure 1
LGALS9B	284194	Monocyte	Figure 1
LGALS9C	654346	Monocyte	Figure 1
LILRA2	11027	Monocyte	Figure 1
LILRA5	353514	Monocyte	Figure 1
LILRA6	79168	Monocyte	Figure 1
LILRB5	10990	Monocyte	Figure 1
LMNB1	4001	Monocyte	Figure 1
LY86	9450	Monocyte	Figure 1
LYZ	4069	Monocyte	Figure 1
MARCO	8685	Monocyte	Figure 1
MEGF10	84466	Monocyte	Figure 1
MERTK	10461	Monocyte	Figure 1
MFGE8	4240	Monocyte	Figure 1
MPEG1	219972	Monocyte	Figure 1
MRC1	4360	Monocyte	Figure 1
MS4A4A	51338	Monocyte	Figure 1
MSR1	4481	Monocyte	Figure 1
NTSR1	4923	Monocyte	Figure 1
OCM	654231	Monocyte	Figure 1
OLR1	4973	Monocyte	Figure 1
OSCAR	126014	Monocyte	Figure 1
OTOF	9381	Monocyte	Figure 1
PDCD1LG2	80380	Monocyte	Figure 1
PILRA	29992	Monocyte	Figure 1
PLA2G2D	26279	Monocyte	Figure 1
PLA2G5	5322	Monocyte	Figure 1
PYHIN1	149628	Monocyte	Figure 1
S100A8	6279	Monocyte	Figure 1
S100A9	6280	Monocyte	Figure 1
S1PR5	53637	Monocyte	Figure 1
SCARB1	949	Monocyte	Figure 1
SCARF2	91179	Monocyte	Figure 1
SECTM1	6398	Monocyte	Figure 1
SEMA4A	64218	Monocyte	Figure 1
SERPINB9	5272	Monocyte	Figure 1
SERPING1	710	Monocyte	Figure 1
SIGLEC1	6614	Monocyte	Figure 1
SIGLEC14	100049587	Monocyte	Figure 1
SIGLEC5	8778	Monocyte	Figure 1
SIGLEC7	27036	Monocyte	Figure 1
SLC11A1	6556	Monocyte	Figure 1
SLITRK4	139065	Monocyte	Figure 1
SMPDL3B	27293	Monocyte	Figure 1
SPIC	121599	Monocyte	Figure 1
STAB2	55576	Monocyte	Figure 1
STAP2	55620	Monocyte	Figure 1
TEK	7010	Monocyte	Figure 1
TGM2	7052	Monocyte	Figure 1
TIMD4	91937	Monocyte	Figure 1
TLR2	7097	Monocyte	Figure 1
TLR8	51311	Monocyte	Figure 1
TNF	7124	Monocyte	Figure 1
TNFAIP8L2	79626	Monocyte	Figure 1
TNFRSF1B	7133	Monocyte	Figure 1
TNIP3	79931	Monocyte	Figure 1
TULP1	7287	Monocyte	Figure 1
UBD	10537	Monocyte	Figure 1
VENTX	27287	Monocyte	Figure 1
VSTM1	284415	Monocyte	Figure 1
ADGRE3	84658	Myeloid Cell	Figure 1
AIF1	199	Myeloid Cell	Figure 1
AOAH	313	Myeloid Cell	Figure 1
APOC1	341	Myeloid Cell	Figure 1
BMX	660	Myeloid Cell	Figure 1
C1QB	713	Myeloid Cell	Figure 1
CD101	9398	Myeloid Cell	Figure 1
CD300LF	146722	Myeloid Cell	Figure 1
CD33	945	Myeloid Cell	Figure 1
CD68	968	Myeloid Cell	Figure 1
CLEC10A	10462	Myeloid Cell	Figure 1
CLEC16A	23274	Myeloid Cell	Figure 1
CLEC1A	51267	Myeloid Cell	Figure 1
CLEC2B	9976	Myeloid Cell	Figure 1
CLEC4A	50856	Myeloid Cell	Figure 1
CLEC4G	339390	Myeloid Cell	Figure 1
CLEC6A	93978	Myeloid Cell	Figure 1
CSF2RA	1438	Myeloid Cell	Figure 1
CSF2RB	1439	Myeloid Cell	Figure 1
CSF3R	1441	Myeloid Cell	Figure 1
CST3	1471	Myeloid Cell	Figure 1
CYBA	1535	Myeloid Cell	Figure 1
FCER1A	2205	Myeloid Cell	Figure 1
FCER1G	2207	Myeloid Cell	Figure 1
FCGR1A	2209	Myeloid Cell	Figure 1
FCGR1B	2210	Myeloid Cell	Figure 1
FCGR2A	2212	Myeloid Cell	Figure 1
FCGR2B	2213	Myeloid Cell	Figure 1
FCGR2C	9103	Myeloid Cell	Figure 1
FCGR3A	2214	Myeloid Cell	Figure 1
FGR	2268	Myeloid Cell	Figure 1
FLT3	2322	Myeloid Cell	Figure 1
FOLR2	2350	Myeloid Cell	Figure 1
IFI30	10437	Myeloid Cell	Figure 1
IFNL1	282618	Myeloid Cell	Figure 1
IFNL2	282616	Myeloid Cell	Figure 1
IFNL3	282617	Myeloid Cell	Figure 1
IL18	3606	Myeloid Cell	Figure 1
IL1A	3552	Myeloid Cell	Figure 1
IL1B	3553	Myeloid Cell	Figure 1
IL1F10	84639	Myeloid Cell	Figure 1
IL1RN	3557	Myeloid Cell	Figure 1
IL26	55801	Myeloid Cell	Figure 1
IL37	27178	Myeloid Cell	Figure 1
ITGAX	3687	Myeloid Cell	Figure 1
LILRA1	11024	Myeloid Cell	Figure 1
LILRA3	11026	Myeloid Cell	Figure 1
LILRB1	10859	Myeloid Cell	Figure 1
LILRB2	10288	Myeloid Cell	Figure 1
LILRB3	11025	Myeloid Cell	Figure 1
LILRB4	11006	Myeloid Cell	Figure 1
LYVE1	10894	Myeloid Cell	Figure 1
MEFV	4210	Myeloid Cell	Figure 1
MNDA	4332	Myeloid Cell	Figure 1
MS4A6A	64231	Myeloid Cell	Figure 1
MS4A7	58475	Myeloid Cell	Figure 1
NLRP12	91662	Myeloid Cell	Figure 1
NLRP3	114548	Myeloid Cell	Figure 1
NOD2	64127	Myeloid Cell	Figure 1
PECAM1	5175	Myeloid Cell	Figure 1
PLEK	5341	Myeloid Cell	Figure 1
PRAM1	84106	Myeloid Cell	Figure 1
RNASE3	6037	Myeloid Cell	Figure 1
RNASE6	6039	Myeloid Cell	Figure 1
RNASE7	84659	Myeloid Cell	Figure 1
SIGLEC10	89790	Myeloid Cell	Figure 1
SKAP2	8935	Myeloid Cell	Figure 1
SLAMF8	56833	Myeloid Cell	Figure 1
SLPI	6590	Myeloid Cell	Figure 1
SPI1	6688	Myeloid Cell	Figure 1
TNFSF13B	10673	Myeloid Cell	Figure 1
TNFSF14	8740	Myeloid Cell	Figure 1
TREM1	54210	Myeloid Cell	Figure 1
TREML2	79865	Myeloid Cell	Figure 1
TREML4	285852	Myeloid Cell	Figure 1
TWIST1	7291	Myeloid Cell	Figure 1
TYROBP	7305	Myeloid Cell	Figure 1
UNC93B1	81622	Myeloid Cell	Figure 1
VSIG4	11326	Myeloid Cell	Figure 1
ABHD3	171586	Neutrophil	Figure 1
ARG1	383	Neutrophil	Figure 1
BPI	671	Neutrophil	Figure 1
CAMP	820	Neutrophil	Figure 1
CD177	57126	Neutrophil	Figure 1
CD83	9308	Neutrophil	Figure 1
CRISP3	10321	Neutrophil	Figure 1
DEFA1	1667	Neutrophil	Figure 1
DEFA1B	728358	Neutrophil	Figure 1
DEFA3	1668	Neutrophil	Figure 1
DEFB103A	414325	Neutrophil	Figure 1
DEFB103B	55894	Neutrophil	Figure 1
DEFB106B	503841	Neutrophil	Figure 1
DEFB136	613210	Neutrophil	Figure 1
DEFB4A	1673	Neutrophil	Figure 1
FUT4	2526	Neutrophil	Figure 1
LY6E	4061	Neutrophil	Figure 1
MMP8	4317	Neutrophil	Figure 1
OLFM4	10562	Neutrophil	Figure 1
OR1J2	26740	Neutrophil	Figure 1
PGLYRP1	8993	Neutrophil	Figure 1
PRTN3	5657	Neutrophil	Figure 1
S100A6	6277	Neutrophil	Figure 1

## Sheet: IFN
geneSymbol	geneEntrezID	GeneSet	Figure
ACSL1	2180	IFNA2 Signature	Figure 2
ADAR	103	IFNA2 Signature	Figure 2
AGT	183	IFNA2 Signature	Figure 2
AIM2	9447	IFNA2 Signature	Figure 2
AKAP2	11217	IFNA2 Signature	Figure 2
APOBEC3B	9582	IFNA2 Signature	Figure 2
APOBEC3G	60489	IFNA2 Signature	Figure 2
APOL3	80833	IFNA2 Signature	Figure 2
ATF3	467	IFNA2 Signature	Figure 2
ATF5	22809	IFNA2 Signature	Figure 2
BAG1	573	IFNA2 Signature	Figure 2
BARD1	580	IFNA2 Signature	Figure 2
BCL7B	9275	IFNA2 Signature	Figure 2
BLVRA	644	IFNA2 Signature	Figure 2
BRCA1	672	IFNA2 Signature	Figure 2
BRCA2	675	IFNA2 Signature	Figure 2
BST2	684	IFNA2 Signature	Figure 2
BUB1	699	IFNA2 Signature	Figure 2
C2	717	IFNA2 Signature	Figure 2
CACNA1A	773	IFNA2 Signature	Figure 2
CAD	790	IFNA2 Signature	Figure 2
CAMK2A	815	IFNA2 Signature	Figure 2
CASP1	834	IFNA2 Signature	Figure 2
CASP10	843	IFNA2 Signature	Figure 2
CASP5	838	IFNA2 Signature	Figure 2
CBR1	873	IFNA2 Signature	Figure 2
CBWD1	55871	IFNA2 Signature	Figure 2
CCL13	6357	IFNA2 Signature	Figure 2
CCL7	6354	IFNA2 Signature	Figure 2
CCL8	6355	IFNA2 Signature	Figure 2
CCNA1	8900	IFNA2 Signature	Figure 2
CCND2	894	IFNA2 Signature	Figure 2
CD2AP	23607	IFNA2 Signature	Figure 2
CD38	952	IFNA2 Signature	Figure 2
CD4	920	IFNA2 Signature	Figure 2
CD69	969	IFNA2 Signature	Figure 2
CDC42EP1	11135	IFNA2 Signature	Figure 2
CDK4	1019	IFNA2 Signature	Figure 2
CDKN1A	1026	IFNA2 Signature	Figure 2
CFB	629	IFNA2 Signature	Figure 2
CH25H	9023	IFNA2 Signature	Figure 2
CHKA	1119	IFNA2 Signature	Figure 2
CNTN6	27255	IFNA2 Signature	Figure 2
COL3A1	1281	IFNA2 Signature	Figure 2
CTSL	1514	IFNA2 Signature	Figure 2
CXCL10	3627	IFNA2 Signature	Figure 2
CXCL11	6373	IFNA2 Signature	Figure 2
CXCL9	4283	IFNA2 Signature	Figure 2
CXCR2	3579	IFNA2 Signature	Figure 2
CYP2J2	1573	IFNA2 Signature	Figure 2
DAB2	1601	IFNA2 Signature	Figure 2
DEFB1	1672	IFNA2 Signature	Figure 2
DLL1	28514	IFNA2 Signature	Figure 2
DSC2	1824	IFNA2 Signature	Figure 2
DUSP5	1847	IFNA2 Signature	Figure 2
DUSP7	1849	IFNA2 Signature	Figure 2
DYNLT1	6993	IFNA2 Signature	Figure 2
DYSF	8291	IFNA2 Signature	Figure 2
ECE1	1889	IFNA2 Signature	Figure 2
EDN1	1906	IFNA2 Signature	Figure 2
EIF2AK2	5610	IFNA2 Signature	Figure 2
EIF2B1	1967	IFNA2 Signature	Figure 2
EIF4ENIF1	56478	IFNA2 Signature	Figure 2
ENPP2	5168	IFNA2 Signature	Figure 2
EPB41	2035	IFNA2 Signature	Figure 2
ETV4	2118	IFNA2 Signature	Figure 2
F8	2157	IFNA2 Signature	Figure 2
FAF1	11124	IFNA2 Signature	Figure 2
FAS	355	IFNA2 Signature	Figure 2
FGF1	2246	IFNA2 Signature	Figure 2
FLNA	2316	IFNA2 Signature	Figure 2
FOXO1	2308	IFNA2 Signature	Figure 2
FTL	2512	IFNA2 Signature	Figure 2
FUT4	2526	IFNA2 Signature	Figure 2
GADD45B	4616	IFNA2 Signature	Figure 2
GBAP1	2630	IFNA2 Signature	Figure 2
GBP1	2633	IFNA2 Signature	Figure 2
GBP2	2634	IFNA2 Signature	Figure 2
GCH1	2643	IFNA2 Signature	Figure 2
GCNT1	2650	IFNA2 Signature	Figure 2
GLB1	2720	IFNA2 Signature	Figure 2
GLS	2744	IFNA2 Signature	Figure 2
GMPR	2766	IFNA2 Signature	Figure 2
GPR161	23432	IFNA2 Signature	Figure 2
GUK1	2987	IFNA2 Signature	Figure 2
HBG2	3048	IFNA2 Signature	Figure 2
HCAR3	8843	IFNA2 Signature	Figure 2
HIST2H2AA3	8337	IFNA2 Signature	Figure 2
HLA-DOA	3111	IFNA2 Signature	Figure 2
HLA-DRB5	3127	IFNA2 Signature	Figure 2
HS6ST1	9394	IFNA2 Signature	Figure 2
HSP90AA1	3320	IFNA2 Signature	Figure 2
IDO1	3620	IFNA2 Signature	Figure 2
IFI16	3428	IFNA2 Signature	Figure 2
IFI27	3429	IFNA2 Signature	Figure 2
IFI35	3430	IFNA2 Signature	Figure 2
IFI44	10561	IFNA2 Signature	Figure 2
IFI44L	10964	IFNA2 Signature	Figure 2
IFI6	2537	IFNA2 Signature	Figure 2
IFIT1	3434	IFNA2 Signature	Figure 2
IFIT5	24138	IFNA2 Signature	Figure 2
IFITM1	8519	IFNA2 Signature	Figure 2
IFITM2	10581	IFNA2 Signature	Figure 2
IFITM3	10410	IFNA2 Signature	Figure 2
IFNG	3458	IFNA2 Signature	Figure 2
IFRD1	3475	IFNA2 Signature	Figure 2
IGL	3535	IFNA2 Signature	Figure 2
IKBKG	8517	IFNA2 Signature	Figure 2
IL15	3600	IFNA2 Signature	Figure 2
IL15RA	3601	IFNA2 Signature	Figure 2
IL1RN	3557	IFNA2 Signature	Figure 2
IL6	3569	IFNA2 Signature	Figure 2
INPPL1	3636	IFNA2 Signature	Figure 2
IRF2	3660	IFNA2 Signature	Figure 2
IRF7	3665	IFNA2 Signature	Figure 2
ISG15	9636	IFNA2 Signature	Figure 2
ISG20	3669	IFNA2 Signature	Figure 2
ITIH2	3698	IFNA2 Signature	Figure 2
JAK2	3717	IFNA2 Signature	Figure 2
JUP	3728	IFNA2 Signature	Figure 2
KCNA3	3738	IFNA2 Signature	Figure 2
KDELR2	11014	IFNA2 Signature	Figure 2
KIF20B	9585	IFNA2 Signature	Figure 2
KLF6	1316	IFNA2 Signature	Figure 2
KPNB1	3837	IFNA2 Signature	Figure 2
KRT8	3856	IFNA2 Signature	Figure 2
LAG3	3902	IFNA2 Signature	Figure 2
LAMP3	27074	IFNA2 Signature	Figure 2
LAP3	51056	IFNA2 Signature	Figure 2
LEPR	3953	IFNA2 Signature	Figure 2
LGALS2	3957	IFNA2 Signature	Figure 2
LGALS3BP	3959	IFNA2 Signature	Figure 2
LGALS9	3965	IFNA2 Signature	Figure 2
LGMN	5641	IFNA2 Signature	Figure 2
LMNB1	4001	IFNA2 Signature	Figure 2
LMO2	4005	IFNA2 Signature	Figure 2
LY6E	4061	IFNA2 Signature	Figure 2
MAP2K5	5607	IFNA2 Signature	Figure 2
MCL1	4170	IFNA2 Signature	Figure 2
MED1	5469	IFNA2 Signature	Figure 2
MGLL	11343	IFNA2 Signature	Figure 2
MMP16	4325	IFNA2 Signature	Figure 2
MNDA	4332	IFNA2 Signature	Figure 2
MRPS15	64960	IFNA2 Signature	Figure 2
MSR1	4481	IFNA2 Signature	Figure 2
MX1	4599	IFNA2 Signature	Figure 2
MX2	4600	IFNA2 Signature	Figure 2
MYD88	4615	IFNA2 Signature	Figure 2
NAMPT	10135	IFNA2 Signature	Figure 2
NFE2L3	9603	IFNA2 Signature	Figure 2
NKTR	4820	IFNA2 Signature	Figure 2
NMI	9111	IFNA2 Signature	Figure 2
NR3C1	2908	IFNA2 Signature	Figure 2
NUB1	51667	IFNA2 Signature	Figure 2
NUPR1	26471	IFNA2 Signature	Figure 2
OAS1	4938	IFNA2 Signature	Figure 2
OAS2	4939	IFNA2 Signature	Figure 2
OAS3	4940	IFNA2 Signature	Figure 2
OSBPL1A	114876	IFNA2 Signature	Figure 2
PATJ	10207	IFNA2 Signature	Figure 2
PDGFB	5155	IFNA2 Signature	Figure 2
PDGFRL	5157	IFNA2 Signature	Figure 2
PGGT1B	5229	IFNA2 Signature	Figure 2
PKD2	5311	IFNA2 Signature	Figure 2
PLSCR1	5359	IFNA2 Signature	Figure 2
PMAIP1	5366	IFNA2 Signature	Figure 2
PML	5371	IFNA2 Signature	Figure 2
PRKRA	8575	IFNA2 Signature	Figure 2
PSMB9	5698	IFNA2 Signature	Figure 2
PTCH1	5727	IFNA2 Signature	Figure 2
RBCK1	10616	IFNA2 Signature	Figure 2
RET	5979	IFNA2 Signature	Figure 2
RGS1	5996	IFNA2 Signature	Figure 2
RGS6	9628	IFNA2 Signature	Figure 2
RPS9	6203	IFNA2 Signature	Figure 2
RTP4	64108	IFNA2 Signature	Figure 2
SAT1	6303	IFNA2 Signature	Figure 2
SCARB2	950	IFNA2 Signature	Figure 2
SERPING1	710	IFNA2 Signature	Figure 2
SIT1	27240	IFNA2 Signature	Figure 2
SLAMF1	6504	IFNA2 Signature	Figure 2
SOCS1	8651	IFNA2 Signature	Figure 2
SP100	6672	IFNA2 Signature	Figure 2
SP110	3431	IFNA2 Signature	Figure 2
SP140	11262	IFNA2 Signature	Figure 2
SPIB	6689	IFNA2 Signature	Figure 2
ST3GAL5	8869	IFNA2 Signature	Figure 2
STAP1	26228	IFNA2 Signature	Figure 2
STAT1	6772	IFNA2 Signature	Figure 2
STAT2	6773	IFNA2 Signature	Figure 2
STX11	8676	IFNA2 Signature	Figure 2
SUPT3H	8464	IFNA2 Signature	Figure 2
SYN2	6854	IFNA2 Signature	Figure 2
TAF5L	27097	IFNA2 Signature	Figure 2
TAP1	6890	IFNA2 Signature	Figure 2
TAP2	6891	IFNA2 Signature	Figure 2
TARBP1	6894	IFNA2 Signature	Figure 2
TCN2	6948	IFNA2 Signature	Figure 2
TFDP2	7029	IFNA2 Signature	Figure 2
TGM1	7051	IFNA2 Signature	Figure 2
TLR3	7098	IFNA2 Signature	Figure 2
TLR7	51284	IFNA2 Signature	Figure 2
TNFRSF11A	8792	IFNA2 Signature	Figure 2
TNFSF10	8743	IFNA2 Signature	Figure 2
TNFSF6	356	IFNA2 Signature	Figure 2
TNK2	10188	IFNA2 Signature	Figure 2
TOR1B	27348	IFNA2 Signature	Figure 2
TRA2B	6434	IFNA2 Signature	Figure 2
TRD	6964	IFNA2 Signature	Figure 2
TRIM21	6737	IFNA2 Signature	Figure 2
TRIM22	10346	IFNA2 Signature	Figure 2
TRIM26	7726	IFNA2 Signature	Figure 2
TRIM34	53840	IFNA2 Signature	Figure 2
TRIM38	10475	IFNA2 Signature	Figure 2
UBA7	7318	IFNA2 Signature	Figure 2
UBE2L6	9246	IFNA2 Signature	Figure 2
UBE2S	27338	IFNA2 Signature	Figure 2
UBE3A	7337	IFNA2 Signature	Figure 2
UNC93B1	81622	IFNA2 Signature	Figure 2
USP18	11274	IFNA2 Signature	Figure 2
VAMP5	10791	IFNA2 Signature	Figure 2
WARS	7453	IFNA2 Signature	Figure 2
WT1	7490	IFNA2 Signature	Figure 2
XAF1	54739	IFNA2 Signature	Figure 2
ACLY	47	IFNB1 Signature	Figure 2
ACSL1	2180	IFNB1 Signature	Figure 2
ADAM19	8728	IFNB1 Signature	Figure 2
ADAP2	55803	IFNB1 Signature	Figure 2
ADAR	103	IFNB1 Signature	Figure 2
ADGRE2	30817	IFNB1 Signature	Figure 2
ADM	133	IFNB1 Signature	Figure 2
AFF3	3899	IFNB1 Signature	Figure 2
AGT	183	IFNB1 Signature	Figure 2
AIM2	9447	IFNB1 Signature	Figure 2
AKAP10	11216	IFNB1 Signature	Figure 2
AKAP2	11217	IFNB1 Signature	Figure 2
ALOX12	239	IFNB1 Signature	Figure 2
ALOX5	240	IFNB1 Signature	Figure 2
ANXA4	307	IFNB1 Signature	Figure 2
APOBEC3B	9582	IFNB1 Signature	Figure 2
APOBEC3G	60489	IFNB1 Signature	Figure 2
APOL3	80833	IFNB1 Signature	Figure 2
ATF3	467	IFNB1 Signature	Figure 2
ATF5	22809	IFNB1 Signature	Figure 2
ATM	472	IFNB1 Signature	Figure 2
ATP13A1	57130	IFNB1 Signature	Figure 2
B4GAT1	11041	IFNB1 Signature	Figure 2
BAG1	573	IFNB1 Signature	Figure 2
BAK1	578	IFNB1 Signature	Figure 2
BARD1	580	IFNB1 Signature	Figure 2
BCL11A	53335	IFNB1 Signature	Figure 2
BCL7B	9275	IFNB1 Signature	Figure 2
BGN	633	IFNB1 Signature	Figure 2
BLNK	29760	IFNB1 Signature	Figure 2
BLVRA	644	IFNB1 Signature	Figure 2
BLZF1	8548	IFNB1 Signature	Figure 2
BRCA1	672	IFNB1 Signature	Figure 2
BRCA2	675	IFNB1 Signature	Figure 2
BST2	684	IFNB1 Signature	Figure 2
BUB1	699	IFNB1 Signature	Figure 2
C3AR1	719	IFNB1 Signature	Figure 2
CACNA1A	773	IFNB1 Signature	Figure 2
CAD	790	IFNB1 Signature	Figure 2
CALD1	800	IFNB1 Signature	Figure 2
CAMK2A	815	IFNB1 Signature	Figure 2
CAPN2	824	IFNB1 Signature	Figure 2
CASP1	834	IFNB1 Signature	Figure 2
CASP10	843	IFNB1 Signature	Figure 2
CASP5	838	IFNB1 Signature	Figure 2
CBR1	873	IFNB1 Signature	Figure 2
CBWD1	55871	IFNB1 Signature	Figure 2
CCL13	6357	IFNB1 Signature	Figure 2
CCL3L1	6349	IFNB1 Signature	Figure 2
CCL4	6351	IFNB1 Signature	Figure 2
CCL7	6354	IFNB1 Signature	Figure 2
CCL8	6355	IFNB1 Signature	Figure 2
CCNA1	8900	IFNB1 Signature	Figure 2
CCND2	894	IFNB1 Signature	Figure 2
CCR1	1230	IFNB1 Signature	Figure 2
CCR5	1234	IFNB1 Signature	Figure 2
CCRL2	9034	IFNB1 Signature	Figure 2
CD163	9332	IFNB1 Signature	Figure 2
CD164	8763	IFNB1 Signature	Figure 2
CD2AP	23607	IFNB1 Signature	Figure 2
CD38	952	IFNB1 Signature	Figure 2
CD4	920	IFNB1 Signature	Figure 2
CD59	966	IFNB1 Signature	Figure 2
CD69	969	IFNB1 Signature	Figure 2
CD72	971	IFNB1 Signature	Figure 2
CD86	942	IFNB1 Signature	Figure 2
CDK17	5128	IFNB1 Signature	Figure 2
CDKN1A	1026	IFNB1 Signature	Figure 2
CENPA	1058	IFNB1 Signature	Figure 2
CENPE	1062	IFNB1 Signature	Figure 2
CFB	629	IFNB1 Signature	Figure 2
CFLAR	8837	IFNB1 Signature	Figure 2
CH25H	9023	IFNB1 Signature	Figure 2
CHI3L2	1117	IFNB1 Signature	Figure 2
CHKA	1119	IFNB1 Signature	Figure 2
CISH	1154	IFNB1 Signature	Figure 2
CKB	1152	IFNB1 Signature	Figure 2
CMAHP	8418	IFNB1 Signature	Figure 2
CNTN6	27255	IFNB1 Signature	Figure 2
CNTRL	11064	IFNB1 Signature	Figure 2
COL3A1	1281	IFNB1 Signature	Figure 2
COX17	10063	IFNB1 Signature	Figure 2
CSF2RB	1439	IFNB1 Signature	Figure 2
CTSL	1514	IFNB1 Signature	Figure 2
CXCL10	3627	IFNB1 Signature	Figure 2
CXCL11	6373	IFNB1 Signature	Figure 2
CXCL2	2920	IFNB1 Signature	Figure 2
CXCL9	4283	IFNB1 Signature	Figure 2
CXCR2	3579	IFNB1 Signature	Figure 2
CYBB	1536	IFNB1 Signature	Figure 2
CYP19A1	1588	IFNB1 Signature	Figure 2
CYP2J2	1573	IFNB1 Signature	Figure 2
DAB2	1601	IFNB1 Signature	Figure 2
DEFA1	1667	IFNB1 Signature	Figure 2
DEFB1	1672	IFNB1 Signature	Figure 2
DHFR	1719	IFNB1 Signature	Figure 2
DLL1	28514	IFNB1 Signature	Figure 2
DMXL1	1657	IFNB1 Signature	Figure 2
DNMT1	1786	IFNB1 Signature	Figure 2
DRAP1	10589	IFNB1 Signature	Figure 2
DSC2	1824	IFNB1 Signature	Figure 2
DUSP5	1847	IFNB1 Signature	Figure 2
DUSP7	1849	IFNB1 Signature	Figure 2
DYNLT1	6993	IFNB1 Signature	Figure 2
DYSF	8291	IFNB1 Signature	Figure 2
E2F1	1869	IFNB1 Signature	Figure 2
ECE1	1889	IFNB1 Signature	Figure 2
EDN1	1906	IFNB1 Signature	Figure 2
EGR1	1958	IFNB1 Signature	Figure 2
EIF2AK2	5610	IFNB1 Signature	Figure 2
EIF2B1	1967	IFNB1 Signature	Figure 2
EIF4ENIF1	56478	IFNB1 Signature	Figure 2
ELF1	1997	IFNB1 Signature	Figure 2
ELF4	2000	IFNB1 Signature	Figure 2
ENPP2	5168	IFNB1 Signature	Figure 2
EPB41	2035	IFNB1 Signature	Figure 2
ETV4	2118	IFNB1 Signature	Figure 2
ETV6	2120	IFNB1 Signature	Figure 2
F8	2157	IFNB1 Signature	Figure 2
FAF1	11124	IFNB1 Signature	Figure 2
FAS	355	IFNB1 Signature	Figure 2
FBXW2	26190	IFNB1 Signature	Figure 2
FCGR1A	2209	IFNB1 Signature	Figure 2
FCMR	9214	IFNB1 Signature	Figure 2
FGF1	2246	IFNB1 Signature	Figure 2
FLNA	2316	IFNB1 Signature	Figure 2
FMR1	2332	IFNB1 Signature	Figure 2
FOXO1	2308	IFNB1 Signature	Figure 2
FPR2	2358	IFNB1 Signature	Figure 2
FTL	2512	IFNB1 Signature	Figure 2
FUT4	2526	IFNB1 Signature	Figure 2
GADD45B	4616	IFNB1 Signature	Figure 2
GBAP1	2630	IFNB1 Signature	Figure 2
GBP1	2633	IFNB1 Signature	Figure 2
GBP2	2634	IFNB1 Signature	Figure 2
GCH1	2643	IFNB1 Signature	Figure 2
GCNT1	2650	IFNB1 Signature	Figure 2
GLS	2744	IFNB1 Signature	Figure 2
GMPR	2766	IFNB1 Signature	Figure 2
GPI	2821	IFNB1 Signature	Figure 2
GPR161	23432	IFNB1 Signature	Figure 2
GUK1	2987	IFNB1 Signature	Figure 2
HBG2	3048	IFNB1 Signature	Figure 2
HCAR3	8843	IFNB1 Signature	Figure 2
HHEX	3087	IFNB1 Signature	Figure 2
HIST2H2AA3	8337	IFNB1 Signature	Figure 2
HK2	3099	IFNB1 Signature	Figure 2
HLA-DOA	3111	IFNB1 Signature	Figure 2
HS6ST1	9394	IFNB1 Signature	Figure 2
HSP90AA1	3320	IFNB1 Signature	Figure 2
HSPA1A	3303	IFNB1 Signature	Figure 2
HSPA1L	3305	IFNB1 Signature	Figure 2
IDO1	3620	IFNB1 Signature	Figure 2
IFI16	3428	IFNB1 Signature	Figure 2
IFI27	3429	IFNB1 Signature	Figure 2
IFI35	3430	IFNB1 Signature	Figure 2
IFI44	10561	IFNB1 Signature	Figure 2
IFI6	2537	IFNB1 Signature	Figure 2
IFIT1	3434	IFNB1 Signature	Figure 2
IFIT5	24138	IFNB1 Signature	Figure 2
IFITM1	8519	IFNB1 Signature	Figure 2
IFITM2	10581	IFNB1 Signature	Figure 2
IFITM3	10410	IFNB1 Signature	Figure 2
IFNG	3458	IFNB1 Signature	Figure 2
IFRD1	3475	IFNB1 Signature	Figure 2
IGL	3535	IFNB1 Signature	Figure 2
IKBKE	9641	IFNB1 Signature	Figure 2
IKBKG	8517	IFNB1 Signature	Figure 2
IL15	3600	IFNB1 Signature	Figure 2
IL15RA	3601	IFNB1 Signature	Figure 2
IL18BP	10068	IFNB1 Signature	Figure 2
IL18R1	8809	IFNB1 Signature	Figure 2
IL1RN	3557	IFNB1 Signature	Figure 2
IL6	3569	IFNB1 Signature	Figure 2
IL7	3574	IFNB1 Signature	Figure 2
INPP5D	3635	IFNB1 Signature	Figure 2
INPPL1	3636	IFNB1 Signature	Figure 2
IRF1	3659	IFNB1 Signature	Figure 2
IRF2	3660	IFNB1 Signature	Figure 2
IRF4	3662	IFNB1 Signature	Figure 2
IRF7	3665	IFNB1 Signature	Figure 2
IRF9	10379	IFNB1 Signature	Figure 2
ISG15	9636	IFNB1 Signature	Figure 2
ISG20	3669	IFNB1 Signature	Figure 2
ITGAL	3683	IFNB1 Signature	Figure 2
ITGAX	3687	IFNB1 Signature	Figure 2
JAK2	3717	IFNB1 Signature	Figure 2
JCHAIN	3512	IFNB1 Signature	Figure 2
JUP	3728	IFNB1 Signature	Figure 2
KCNA3	3738	IFNB1 Signature	Figure 2
KCNMB1	3779	IFNB1 Signature	Figure 2
KDELR2	11014	IFNB1 Signature	Figure 2
KIF20B	9585	IFNB1 Signature	Figure 2
KLF2	10365	IFNB1 Signature	Figure 2
KLF6	1316	IFNB1 Signature	Figure 2
KLRB1	3820	IFNB1 Signature	Figure 2
KPNB1	3837	IFNB1 Signature	Figure 2
KRT8	3856	IFNB1 Signature	Figure 2
LAG3	3902	IFNB1 Signature	Figure 2
LAMP3	27074	IFNB1 Signature	Figure 2
LANCL1	10314	IFNB1 Signature	Figure 2
LAP3	51056	IFNB1 Signature	Figure 2
LBR	3930	IFNB1 Signature	Figure 2
LEPR	3953	IFNB1 Signature	Figure 2
LGALS2	3957	IFNB1 Signature	Figure 2
LGALS3BP	3959	IFNB1 Signature	Figure 2
LGALS9	3965	IFNB1 Signature	Figure 2
LGMN	5641	IFNB1 Signature	Figure 2
LILRA1	11024	IFNB1 Signature	Figure 2
LINC00597	81698	IFNB1 Signature	Figure 2
LMNB1	4001	IFNB1 Signature	Figure 2
LMO2	4005	IFNB1 Signature	Figure 2
LTA	4049	IFNB1 Signature	Figure 2
LTB4R	1241	IFNB1 Signature	Figure 2
LY6E	4061	IFNB1 Signature	Figure 2
LYN	4067	IFNB1 Signature	Figure 2
MAP2K5	5607	IFNB1 Signature	Figure 2
MAP3K8	1326	IFNB1 Signature	Figure 2
MARCKS	4082	IFNB1 Signature	Figure 2
MBNL	4154	IFNB1 Signature	Figure 2
MCL1	4170	IFNB1 Signature	Figure 2
MED1	5469	IFNB1 Signature	Figure 2
MEF2A	4205	IFNB1 Signature	Figure 2
MFHAS1	9258	IFNB1 Signature	Figure 2
MGLL	11343	IFNB1 Signature	Figure 2
MNDA	4332	IFNB1 Signature	Figure 2
MRPS15	64960	IFNB1 Signature	Figure 2
MS4A7	58475	IFNB1 Signature	Figure 2
MSR1	4481	IFNB1 Signature	Figure 2
MX1	4599	IFNB1 Signature	Figure 2
MX2	4600	IFNB1 Signature	Figure 2
MYD88	4615	IFNB1 Signature	Figure 2
NAMPT	10135	IFNB1 Signature	Figure 2
NAPSA	9476	IFNB1 Signature	Figure 2
NBN	4683	IFNB1 Signature	Figure 2
NCF1	653361	IFNB1 Signature	Figure 2
NCOA2	10499	IFNB1 Signature	Figure 2
NEBL	10529	IFNB1 Signature	Figure 2
NEK4	6787	IFNB1 Signature	Figure 2
NFE2L3	9603	IFNB1 Signature	Figure 2
NKTR	4820	IFNB1 Signature	Figure 2
NMI	9111	IFNB1 Signature	Figure 2
NOTCH1	4851	IFNB1 Signature	Figure 2
NR3C1	2908	IFNB1 Signature	Figure 2
NR4A3	8013	IFNB1 Signature	Figure 2
NUB1	51667	IFNB1 Signature	Figure 2
NUPR1	26471	IFNB1 Signature	Figure 2
OAS1	4938	IFNB1 Signature	Figure 2
OAS2	4939	IFNB1 Signature	Figure 2
OAS3	4940	IFNB1 Signature	Figure 2
PATJ	10207	IFNB1 Signature	Figure 2
PAX5	5079	IFNB1 Signature	Figure 2
PAX8	7849	IFNB1 Signature	Figure 2
PDE4B	5142	IFNB1 Signature	Figure 2
PDGFB	5155	IFNB1 Signature	Figure 2
PDGFRL	5157	IFNB1 Signature	Figure 2
PFKFB3	5209	IFNB1 Signature	Figure 2
PFKP	5214	IFNB1 Signature	Figure 2
PIM2	11040	IFNB1 Signature	Figure 2
PKD2	5311	IFNB1 Signature	Figure 2
PLEK	5341	IFNB1 Signature	Figure 2
PLSCR1	5359	IFNB1 Signature	Figure 2
PMAIP1	5366	IFNB1 Signature	Figure 2
PML	5371	IFNB1 Signature	Figure 2
PMS2	5395	IFNB1 Signature	Figure 2
PPP2R2A	5520	IFNB1 Signature	Figure 2
PRKAG1	5571	IFNB1 Signature	Figure 2
PRKRA	8575	IFNB1 Signature	Figure 2
PRKX	5613	IFNB1 Signature	Figure 2
PSMB8	5696	IFNB1 Signature	Figure 2
PSMB9	5698	IFNB1 Signature	Figure 2
PTCH1	5727	IFNB1 Signature	Figure 2
PTGER2	5732	IFNB1 Signature	Figure 2
RALB	5899	IFNB1 Signature	Figure 2
RASGRP1	10125	IFNB1 Signature	Figure 2
RBBP6	5930	IFNB1 Signature	Figure 2
RBCK1	10616	IFNB1 Signature	Figure 2
RERE	473	IFNB1 Signature	Figure 2
RGS1	5996	IFNB1 Signature	Figure 2
RGS6	9628	IFNB1 Signature	Figure 2
RIN1	9610	IFNB1 Signature	Figure 2
RIPK1	8737	IFNB1 Signature	Figure 2
RIPK3	11035	IFNB1 Signature	Figure 2
RIPOR2	9750	IFNB1 Signature	Figure 2
RNF114	55905	IFNB1 Signature	Figure 2
RPS6KA5	9252	IFNB1 Signature	Figure 2
RPS9	6203	IFNB1 Signature	Figure 2
RRBP1	6238	IFNB1 Signature	Figure 2
RTP4	64108	IFNB1 Signature	Figure 2
SAT1	6303	IFNB1 Signature	Figure 2
SCARB2	950	IFNB1 Signature	Figure 2
SDS	10993	IFNB1 Signature	Figure 2
SELL	6402	IFNB1 Signature	Figure 2
SERPIND1	3053	IFNB1 Signature	Figure 2
SERPING1	710	IFNB1 Signature	Figure 2
SFTPB	6439	IFNB1 Signature	Figure 2
SIDT2	51092	IFNB1 Signature	Figure 2
SIT1	27240	IFNB1 Signature	Figure 2
SLAMF1	6504	IFNB1 Signature	Figure 2
SMO	6608	IFNB1 Signature	Figure 2
SNX2	6643	IFNB1 Signature	Figure 2
SOCS1	8651	IFNB1 Signature	Figure 2
SOS1	6654	IFNB1 Signature	Figure 2
SP100	6672	IFNB1 Signature	Figure 2
SP110	3431	IFNB1 Signature	Figure 2
SP140	11262	IFNB1 Signature	Figure 2
SPIB	6689	IFNB1 Signature	Figure 2
SPTA1	6708	IFNB1 Signature	Figure 2
SPTLC2	9517	IFNB1 Signature	Figure 2
SRRM2	23524	IFNB1 Signature	Figure 2
SSB	6741	IFNB1 Signature	Figure 2
ST3GAL5	8869	IFNB1 Signature	Figure 2
STAP1	26228	IFNB1 Signature	Figure 2
STAT1	6772	IFNB1 Signature	Figure 2
STAT2	6773	IFNB1 Signature	Figure 2
STOML2	30968	IFNB1 Signature	Figure 2
STX11	8676	IFNB1 Signature	Figure 2
SUPT3H	8464	IFNB1 Signature	Figure 2
TANK	10010	IFNB1 Signature	Figure 2
TAP1	6890	IFNB1 Signature	Figure 2
TAP2	6891	IFNB1 Signature	Figure 2
TAPBP	6892	IFNB1 Signature	Figure 2
TARBP1	6894	IFNB1 Signature	Figure 2
TBX21	30009	IFNB1 Signature	Figure 2
TCN2	6948	IFNB1 Signature	Figure 2
TFDP2	7029	IFNB1 Signature	Figure 2
TFF1	7031	IFNB1 Signature	Figure 2
TGM1	7051	IFNB1 Signature	Figure 2
THY1	7070	IFNB1 Signature	Figure 2
TLR1	7096	IFNB1 Signature	Figure 2
TLR3	7098	IFNB1 Signature	Figure 2
TLR7	51284	IFNB1 Signature	Figure 2
TNFAIP2	7127	IFNB1 Signature	Figure 2
TNFRSF11A	8792	IFNB1 Signature	Figure 2
TNFSF10	8743	IFNB1 Signature	Figure 2
TNFSF6	356	IFNB1 Signature	Figure 2
TNK2	10188	IFNB1 Signature	Figure 2
TOR1B	27348	IFNB1 Signature	Figure 2
TRA2B	6434	IFNB1 Signature	Figure 2
TRD	6964	IFNB1 Signature	Figure 2
TRG	6965	IFNB1 Signature	Figure 2
TRIM21	6737	IFNB1 Signature	Figure 2
TRIM22	10346	IFNB1 Signature	Figure 2
TRIM26	7726	IFNB1 Signature	Figure 2
TRIM34	53840	IFNB1 Signature	Figure 2
TRIM38	10475	IFNB1 Signature	Figure 2
TSPAN15	23555	IFNB1 Signature	Figure 2
TXK	7294	IFNB1 Signature	Figure 2
UBA7	7318	IFNB1 Signature	Figure 2
UBE2L6	9246	IFNB1 Signature	Figure 2
UBE2S	27338	IFNB1 Signature	Figure 2
UBE3A	7337	IFNB1 Signature	Figure 2
UBQLN2	29978	IFNB1 Signature	Figure 2
UNC93B1	81622	IFNB1 Signature	Figure 2
USP15	9958	IFNB1 Signature	Figure 2
USP18	11274	IFNB1 Signature	Figure 2
USP25	29761	IFNB1 Signature	Figure 2
USPL1	10208	IFNB1 Signature	Figure 2
UVRAG	7405	IFNB1 Signature	Figure 2
VAMP5	10791	IFNB1 Signature	Figure 2
WARS	7453	IFNB1 Signature	Figure 2
WIPF1	7456	IFNB1 Signature	Figure 2
WT1	7490	IFNB1 Signature	Figure 2
XAF1	54739	IFNB1 Signature	Figure 2
ZNF107	51427	IFNB1 Signature	Figure 2
ACLY	47	IFNG Signature	Figure 2
ACSL1	2180	IFNG Signature	Figure 2
AFF2	2334	IFNG Signature	Figure 2
AIM2	9447	IFNG Signature	Figure 2
AKAP10	11216	IFNG Signature	Figure 2
APOL3	80833	IFNG Signature	Figure 2
ATF3	467	IFNG Signature	Figure 2
ATM	472	IFNG Signature	Figure 2
C1QB	713	IFNG Signature	Figure 2
C4A	720	IFNG Signature	Figure 2
CALD1	800	IFNG Signature	Figure 2
CASP1	834	IFNG Signature	Figure 2
CASP10	843	IFNG Signature	Figure 2
CCL8	6355	IFNG Signature	Figure 2
CCND2	894	IFNG Signature	Figure 2
CCR5	1234	IFNG Signature	Figure 2
CD38	952	IFNG Signature	Figure 2
CDKN1A	1026	IFNG Signature	Figure 2
CFB	629	IFNG Signature	Figure 2
CKB	1152	IFNG Signature	Figure 2
CLEC10A	10462	IFNG Signature	Figure 2
CPT1B	1375	IFNG Signature	Figure 2
CSF2RB	1439	IFNG Signature	Figure 2
CTNND2	1501	IFNG Signature	Figure 2
CXCL10	3627	IFNG Signature	Figure 2
CXCL11	6373	IFNG Signature	Figure 2
CXCL9	4283	IFNG Signature	Figure 2
CYBB	1536	IFNG Signature	Figure 2
EDN1	1906	IFNG Signature	Figure 2
EPB41	2035	IFNG Signature	Figure 2
ETAA1	54465	IFNG Signature	Figure 2
ETV4	2118	IFNG Signature	Figure 2
F8	2157	IFNG Signature	Figure 2
FAS	355	IFNG Signature	Figure 2
FBLN1	2192	IFNG Signature	Figure 2
FBXL2	25827	IFNG Signature	Figure 2
FCGR1A	2209	IFNG Signature	Figure 2
FLII	2314	IFNG Signature	Figure 2
GADD45B	4616	IFNG Signature	Figure 2
GBP1	2633	IFNG Signature	Figure 2
GBP2	2634	IFNG Signature	Figure 2
GCH1	2643	IFNG Signature	Figure 2
GCNT1	2650	IFNG Signature	Figure 2
GLS	2744	IFNG Signature	Figure 2
GSTM5	2949	IFNG Signature	Figure 2
HBG2	3048	IFNG Signature	Figure 2
HHEX	3087	IFNG Signature	Figure 2
HP	3240	IFNG Signature	Figure 2
ICAM1	3383	IFNG Signature	Figure 2
IDO1	3620	IFNG Signature	Figure 2
IFI27	3429	IFNG Signature	Figure 2
IFI44	10561	IFNG Signature	Figure 2
IL15	3600	IFNG Signature	Figure 2
IL15RA	3601	IFNG Signature	Figure 2
IL18BP	10068	IFNG Signature	Figure 2
IL1A	3552	IFNG Signature	Figure 2
IL7	3574	IFNG Signature	Figure 2
IRF1	3659	IFNG Signature	Figure 2
IRF8	3394	IFNG Signature	Figure 2
JAK2	3717	IFNG Signature	Figure 2
JCHAIN	3512	IFNG Signature	Figure 2
KLF2	10365	IFNG Signature	Figure 2
LAP3	51056	IFNG Signature	Figure 2
LIMK2	3985	IFNG Signature	Figure 2
LMNB1	4001	IFNG Signature	Figure 2
MMP25	64386	IFNG Signature	Figure 2
MRPS15	64960	IFNG Signature	Figure 2
MSR1	4481	IFNG Signature	Figure 2
NET1	10276	IFNG Signature	Figure 2
NIN	51199	IFNG Signature	Figure 2
NKTR	4820	IFNG Signature	Figure 2
NLRP1	22861	IFNG Signature	Figure 2
NR3C1	2908	IFNG Signature	Figure 2
OAS1	4938	IFNG Signature	Figure 2
OAS3	4940	IFNG Signature	Figure 2
P2RY13	53829	IFNG Signature	Figure 2
PCDH9	5101	IFNG Signature	Figure 2
PLA2G4C	8605	IFNG Signature	Figure 2
PLEK	5341	IFNG Signature	Figure 2
POLR2B	5431	IFNG Signature	Figure 2
PSMB9	5698	IFNG Signature	Figure 2
PTCH1	5727	IFNG Signature	Figure 2
RALB	5899	IFNG Signature	Figure 2
RGS1	5996	IFNG Signature	Figure 2
SERPIND1	3053	IFNG Signature	Figure 2
SERPING1	710	IFNG Signature	Figure 2
SFTPB	6439	IFNG Signature	Figure 2
SLAMF1	6504	IFNG Signature	Figure 2
SLC1A5	6510	IFNG Signature	Figure 2
SOCS1	8651	IFNG Signature	Figure 2
SP100	6672	IFNG Signature	Figure 2
SPRY4	81848	IFNG Signature	Figure 2
SRRM2	23524	IFNG Signature	Figure 2
STAT1	6772	IFNG Signature	Figure 2
STAT2	6773	IFNG Signature	Figure 2
STX11	8676	IFNG Signature	Figure 2
TAP1	6890	IFNG Signature	Figure 2
TAP2	6891	IFNG Signature	Figure 2
TBX21	30009	IFNG Signature	Figure 2
TENM1	10178	IFNG Signature	Figure 2
TFF1	7031	IFNG Signature	Figure 2
TNFAIP2	7127	IFNG Signature	Figure 2
TNFSF10	8743	IFNG Signature	Figure 2
UBD	10537	IFNG Signature	Figure 2
UBE2C	11065	IFNG Signature	Figure 2
UBE2L6	9246	IFNG Signature	Figure 2
UBE3A	7337	IFNG Signature	Figure 2
VAMP5	10791	IFNG Signature	Figure 2
VSNL1	7447	IFNG Signature	Figure 2
WARS	7453	IFNG Signature	Figure 2
XRN1	54464	IFNG Signature	Figure 2
ACSL1	2180	TYPE I and TYPE II IFN Core	Figure 2
AIM2	9447	TYPE I and TYPE II IFN Core	Figure 2
APOL3	80833	TYPE I and TYPE II IFN Core	Figure 2
ATF3	467	TYPE I and TYPE II IFN Core	Figure 2
CASP1	834	TYPE I and TYPE II IFN Core	Figure 2
CASP10	843	TYPE I and TYPE II IFN Core	Figure 2
CCL8	6355	TYPE I and TYPE II IFN Core	Figure 2
CCND2	894	TYPE I and TYPE II IFN Core	Figure 2
CD38	952	TYPE I and TYPE II IFN Core	Figure 2
CDKN1A	1026	TYPE I and TYPE II IFN Core	Figure 2
CFB	629	TYPE I and TYPE II IFN Core	Figure 2
CXCL10	3627	TYPE I and TYPE II IFN Core	Figure 2
CXCL11	6373	TYPE I and TYPE II IFN Core	Figure 2
CXCL9	4283	TYPE I and TYPE II IFN Core	Figure 2
EDN1	1906	TYPE I and TYPE II IFN Core	Figure 2
EPB41	2035	TYPE I and TYPE II IFN Core	Figure 2
ETV4	2118	TYPE I and TYPE II IFN Core	Figure 2
F8	2157	TYPE I and TYPE II IFN Core	Figure 2
FAS	355	TYPE I and TYPE II IFN Core	Figure 2
GADD45B	4616	TYPE I and TYPE II IFN Core	Figure 2
GBP1	2633	TYPE I and TYPE II IFN Core	Figure 2
GBP2	2634	TYPE I and TYPE II IFN Core	Figure 2
GCH1	2643	TYPE I and TYPE II IFN Core	Figure 2
GCNT1	2650	TYPE I and TYPE II IFN Core	Figure 2
GLS	2744	TYPE I and TYPE II IFN Core	Figure 2
HBG2	3048	TYPE I and TYPE II IFN Core	Figure 2
IDO1	3620	TYPE I and TYPE II IFN Core	Figure 2
IFI27	3429	TYPE I and TYPE II IFN Core	Figure 2
IFI44	10561	TYPE I and TYPE II IFN Core	Figure 2
IL15	3600	TYPE I and TYPE II IFN Core	Figure 2
IL15RA	3601	TYPE I and TYPE II IFN Core	Figure 2
JAK2	3717	TYPE I and TYPE II IFN Core	Figure 2
LAP3	51056	TYPE I and TYPE II IFN Core	Figure 2
LMNB1	4001	TYPE I and TYPE II IFN Core	Figure 2
MRPS15	64960	TYPE I and TYPE II IFN Core	Figure 2
MSR1	4481	TYPE I and TYPE II IFN Core	Figure 2
NKTR	4820	TYPE I and TYPE II IFN Core	Figure 2
NR3C1	2908	TYPE I and TYPE II IFN Core	Figure 2
OAS1	4938	TYPE I and TYPE II IFN Core	Figure 2
OAS3	4940	TYPE I and TYPE II IFN Core	Figure 2
PSMB9	5698	TYPE I and TYPE II IFN Core	Figure 2
PTCH1	5727	TYPE I and TYPE II IFN Core	Figure 2
RGS1	5996	TYPE I and TYPE II IFN Core	Figure 2
SERPING1	710	TYPE I and TYPE II IFN Core	Figure 2
SOCS1	8651	TYPE I and TYPE II IFN Core	Figure 2
SP100	6672	TYPE I and TYPE II IFN Core	Figure 2
STAT1	6772	TYPE I and TYPE II IFN Core	Figure 2
STAT2	6773	TYPE I and TYPE II IFN Core	Figure 2
STX11	8676	TYPE I and TYPE II IFN Core	Figure 2
TAP1	6890	TYPE I and TYPE II IFN Core	Figure 2
TAP2	6891	TYPE I and TYPE II IFN Core	Figure 2
TNFSF10	8743	TYPE I and TYPE II IFN Core	Figure 2
UBE2L6	9246	TYPE I and TYPE II IFN Core	Figure 2
WARS	7453	TYPE I and TYPE II IFN Core	Figure 2

## Sheet: UCSC Lung Cell Types
geneSymbol	geneEntrezID	GeneSet	Figure
ABCA1	19	AT1_Cat	Figure 3
ADIRF	10974	AT1_Cat	Figure 3
AGER	177	AT1_Cat	Figure 3
ANKRD29	147463	AT1_Cat	Figure 3
AQP4	361	AT1_Cat	Figure 3
ARAP2	116984	AT1_Cat	Figure 3
ARHGEF26	26084	AT1_Cat	Figure 3
ATF7IP2	80063	AT1_Cat	Figure 3
CAV1	857	AT1_Cat	Figure 3
CAV2	858	AT1_Cat	Figure 3
CCDC85A	114800	AT1_Cat	Figure 3
CLDN18	51208	AT1_Cat	Figure 3
CLIC5	53405	AT1_Cat	Figure 3
CNTN6	27255	AT1_Cat	Figure 3
COL4A4	1286	AT1_Cat	Figure 3
CYP4B1	1580	AT1_Cat	Figure 3
CYR61	3491	AT1_Cat	Figure 3
DAPK2	23604	AT1_Cat	Figure 3
DOCK4	9732	AT1_Cat	Figure 3
EMP2	2013	AT1_Cat	Figure 3
EPB41L5	57669	AT1_Cat	Figure 3
FAM189A2	9413	AT1_Cat	Figure 3
GALNT13	114805	AT1_Cat	Figure 3
GPC5	2262	AT1_Cat	Figure 3
GPM6A	2823	AT1_Cat	Figure 3
HOMER1	9456	AT1_Cat	Figure 3
KAL1	3730	AT1_Cat	Figure 3
KCNT2	343450	AT1_Cat	Figure 3
KHDRBS2	202559	AT1_Cat	Figure 3
KRT18	3875	AT1_Cat	Figure 3
KRT19	3880	AT1_Cat	Figure 3
KRT7	3855	AT1_Cat	Figure 3
LAMA3	3909	AT1_Cat	Figure 3
LIN7A	8825	AT1_Cat	Figure 3
LINC00842	643650	AT1_Cat	Figure 3
MAP2	4133	AT1_Cat	Figure 3
MS4A15	219995	AT1_Cat	Figure 3
MYO16	23026	AT1_Cat	Figure 3
MYO16-AS1	100885782	AT1_Cat	Figure 3
NEBL	10529	AT1_Cat	Figure 3
NTM	50863	AT1_Cat	Figure 3
PAPSS2	9060	AT1_Cat	Figure 3
PHLDB2	90102	AT1_Cat	Figure 3
PLCE1	51196	AT1_Cat	Figure 3
PTPN21	11099	AT1_Cat	Figure 3
RANBP17	64901	AT1_Cat	Figure 3
RHOBTB3	22836	AT1_Cat	Figure 3
ROR1	4919	AT1_Cat	Figure 3
S100A10	6281	AT1_Cat	Figure 3
SCD5	79966	AT1_Cat	Figure 3
SCEL	8796	AT1_Cat	Figure 3
SLC1A1	6505	AT1_Cat	Figure 3
SLC39A8	64116	AT1_Cat	Figure 3
SLC8A1-AS1	100128590	AT1_Cat	Figure 3
SPOCK2	9806	AT1_Cat	Figure 3
SRPX2	27286	AT1_Cat	Figure 3
ST6GALNAC5	81849	AT1_Cat	Figure 3
TNFRSF12A	51330	AT1_Cat	Figure 3
TSPAN13	27075	AT1_Cat	Figure 3
VEGFA	7422	AT1_Cat	Figure 3
ABCA3	21	AT2_Cat	Figure 3
ABCC9	10060	AT2_Cat	Figure 3
ACOXL	55289	AT2_Cat	Figure 3
AGBL1	123624	AT2_Cat	Figure 3
AGR2	10551	AT2_Cat	Figure 3
ALPL	249	AT2_Cat	Figure 3
ARRDC3	57561	AT2_Cat	Figure 3
C3	718	AT2_Cat	Figure 3
C8orf34	116328	AT2_Cat	Figure 3
C8orf4	56892	AT2_Cat	Figure 3
CACHD1	57685	AT2_Cat	Figure 3
CCDC141	285025	AT2_Cat	Figure 3
COLEC12	81035	AT2_Cat	Figure 3
CTSH	1512	AT2_Cat	Figure 3
DLG2	1740	AT2_Cat	Figure 3
DLGAP1	9229	AT2_Cat	Figure 3
DMBT1	1755	AT2_Cat	Figure 3
ETV1	2115	AT2_Cat	Figure 3
ETV5	2119	AT2_Cat	Figure 3
FAM155A	728215	AT2_Cat	Figure 3
FLRT3	23767	AT2_Cat	Figure 3
FNIP2	57600	AT2_Cat	Figure 3
FREM2	341640	AT2_Cat	Figure 3
HHIP	64399	AT2_Cat	Figure 3
KCNJ15	3772	AT2_Cat	Figure 3
KCNQ3	3786	AT2_Cat	Figure 3
KIAA1324L	222223	AT2_Cat	Figure 3
LEPREL1	55214	AT2_Cat	Figure 3
LHFPL3	375612	AT2_Cat	Figure 3
LINC01090	104355152	AT2_Cat	Figure 3
LRP2BP	55805	AT2_Cat	Figure 3
LRRK2	120892	AT2_Cat	Figure 3
MACROD2	140733	AT2_Cat	Figure 3
MAPK10	5602	AT2_Cat	Figure 3
MFSD2A	84879	AT2_Cat	Figure 3
NAPSA	9476	AT2_Cat	Figure 3
NECAB1	64168	AT2_Cat	Figure 3
NTN4	59277	AT2_Cat	Figure 3
PARM1	25849	AT2_Cat	Figure 3
PCDH9	5101	AT2_Cat	Figure 3
PCDP1	200373	AT2_Cat	Figure 3
PCYOX1	51449	AT2_Cat	Figure 3
PGC	5225	AT2_Cat	Figure 3
PTGFR	5737	AT2_Cat	Figure 3
PTPN13	5783	AT2_Cat	Figure 3
RASGRF1	5923	AT2_Cat	Figure 3
RGS16	6004	AT2_Cat	Figure 3
RND1	27289	AT2_Cat	Figure 3
SCN1A	6323	AT2_Cat	Figure 3
SDR16C5	195814	AT2_Cat	Figure 3
SERPINA1	5265	AT2_Cat	Figure 3
SFTPA2	729238	AT2_Cat	Figure 3
SFTPC	6440	AT2_Cat	Figure 3
SFTPD	6441	AT2_Cat	Figure 3
TMEM163	81615	AT2_Cat	Figure 3
TMEM164	84187	AT2_Cat	Figure 3
TTN	7273	AT2_Cat	Figure 3
WIF1	11197	AT2_Cat	Figure 3
ZNF385B	151126	AT2_Cat	Figure 3
ADGB	79747	Ciliated	Supplementary Figure 1
AGBL4	84871	Ciliated	Supplementary Figure 1
AK9	221264	Ciliated	Supplementary Figure 1
ANKFN1	162282	Ciliated	Supplementary Figure 1
AQP4-AS1	147429	Ciliated	Supplementary Figure 1
ARMC3	219681	Ciliated	Supplementary Figure 1
C12orf55	144535	Ciliated	Supplementary Figure 1
C20orf26	26074	Ciliated	Supplementary Figure 1
C20orf85	128602	Ciliated	Supplementary Figure 1
C21orf58	54058	Ciliated	Supplementary Figure 1
C4orf47	441054	Ciliated	Supplementary Figure 1
C9orf117	286207	Ciliated	Supplementary Figure 1
C9orf171	389799	Ciliated	Supplementary Figure 1
CAPS	828	Ciliated	Supplementary Figure 1
CCDC146	57639	Ciliated	Supplementary Figure 1
CCDC17	149483	Ciliated	Supplementary Figure 1
CCDC170	80129	Ciliated	Supplementary Figure 1
CCDC30	728621	Ciliated	Supplementary Figure 1
CCDC42B	387885	Ciliated	Supplementary Figure 1
CCDC78	124093	Ciliated	Supplementary Figure 1
CLEC19A	728276	Ciliated	Supplementary Figure 1
DCDC1	341019	Ciliated	Supplementary Figure 1
DNAAF1	123872	Ciliated	Supplementary Figure 1
DNAH11	8701	Ciliated	Supplementary Figure 1
DNAH12	201625	Ciliated	Supplementary Figure 1
DNAH3	55567	Ciliated	Supplementary Figure 1
DNAH6	1768	Ciliated	Supplementary Figure 1
DNAH7	56171	Ciliated	Supplementary Figure 1
DNAI2	64446	Ciliated	Supplementary Figure 1
DPPA2	151871	Ciliated	Supplementary Figure 1
DTHD1	401124	Ciliated	Supplementary Figure 1
DYNC2H1	79659	Ciliated	Supplementary Figure 1
ECT2L	345930	Ciliated	Supplementary Figure 1
ESRRG	2104	Ciliated	Supplementary Figure 1
FABP6	2172	Ciliated	Supplementary Figure 1
FAM154B	283726	Ciliated	Supplementary Figure 1
FHAD1	114827	Ciliated	Supplementary Figure 1
IFLTD1	160492	Ciliated	Supplementary Figure 1
KIAA0825	285600	Ciliated	Supplementary Figure 1
KIAA1377	57562	Ciliated	Supplementary Figure 1
LRGUK	136332	Ciliated	Supplementary Figure 1
LRRC48	83450	Ciliated	Supplementary Figure 1
MROH9	80133	Ciliated	Supplementary Figure 1
MS4A8	83661	Ciliated	Supplementary Figure 1
NEK10	152110	Ciliated	Supplementary Figure 1
NEK11	79858	Ciliated	Supplementary Figure 1
NELL2	4753	Ciliated	Supplementary Figure 1
PACRG	135138	Ciliated	Supplementary Figure 1
PRMT8	56341	Ciliated	Supplementary Figure 1
PTPRT	11122	Ciliated	Supplementary Figure 1
PTRH1	138428	Ciliated	Supplementary Figure 1
RP1	6101	Ciliated	Supplementary Figure 1
RSPH1	89765	Ciliated	Supplementary Figure 1
SLCO2B1	11309	Ciliated	Supplementary Figure 1
SPAG16	79582	Ciliated	Supplementary Figure 1
SPEF2	79925	Ciliated	Supplementary Figure 1
TEKT1	83659	Ciliated	Supplementary Figure 1
TMEM232	642987	Ciliated	Supplementary Figure 1
TPPP3	51673	Ciliated	Supplementary Figure 1
TSPAN19	144448	Ciliated	Supplementary Figure 1
TTC18	118491	Ciliated	Supplementary Figure 1
TTC29	83894	Ciliated	Supplementary Figure 1
ULK4	54986	Ciliated	Supplementary Figure 1
VWA3A	146177	Ciliated	Supplementary Figure 1
VWA3B	200403	Ciliated	Supplementary Figure 1
WDR78	79819	Ciliated	Supplementary Figure 1
WDR96	80217	Ciliated	Supplementary Figure 1
ZBBX	79740	Ciliated	Supplementary Figure 1
ZMYND10	51364	Ciliated	Supplementary Figure 1
AADAC	13	Club	Supplementary Figure 1
ADAM28	10863	Club	Supplementary Figure 1
AGR3	155465	Club	Supplementary Figure 1
BMP6	654	Club	Supplementary Figure 1
BPIFB1	92747	Club	Supplementary Figure 1
CASC15	401237	Club	Supplementary Figure 1
CFH	3075	Club	Supplementary Figure 1
CHST9	83539	Club	Supplementary Figure 1
CIT	11113	Club	Supplementary Figure 1
CLIC6	54102	Club	Supplementary Figure 1
CLU	1191	Club	Supplementary Figure 1
CNTN4	152330	Club	Supplementary Figure 1
CP	1356	Club	Supplementary Figure 1
CXCL2	2920	Club	Supplementary Figure 1
ERN2	10595	Club	Supplementary Figure 1
EYA2	2139	Club	Supplementary Figure 1
FAM129A	116496	Club	Supplementary Figure 1
FGFR2	2263	Club	Supplementary Figure 1
FMO2	2327	Club	Supplementary Figure 1
FOLR1	2348	Club	Supplementary Figure 1
FRAS1	80144	Club	Supplementary Figure 1
GDF15	9518	Club	Supplementary Figure 1
GLIS3	169792	Club	Supplementary Figure 1
HS3ST5	222537	Club	Supplementary Figure 1
KCNQ5	56479	Club	Supplementary Figure 1
KIAA1324	57535	Club	Supplementary Figure 1
KLK10	5655	Club	Supplementary Figure 1
KLK11	11012	Club	Supplementary Figure 1
KRT15	3866	Club	Supplementary Figure 1
LINC00511	400619	Club	Supplementary Figure 1
MAGI2	9863	Club	Supplementary Figure 1
MIR205HG	642587	Club	Supplementary Figure 1
MME	4311	Club	Supplementary Figure 1
MMP7	4316	Club	Supplementary Figure 1
MT-CO1	4512	Club	Supplementary Figure 1
MT-CO2	4513	Club	Supplementary Figure 1
MT-ND1	4535	Club	Supplementary Figure 1
MT-ND3	4537	Club	Supplementary Figure 1
MUC4	4585	Club	Supplementary Figure 1
NCEH1	57552	Club	Supplementary Figure 1
NHS	4810	Club	Supplementary Figure 1
NTN1	9423	Club	Supplementary Figure 1
PIGR	5284	Club	Supplementary Figure 1
PLCL1	5334	Club	Supplementary Figure 1
PRSS12	8492	Club	Supplementary Figure 1
SAA1	6288	Club	Supplementary Figure 1
SCGB1A1	7356	Club	Supplementary Figure 1
SOX4	6659	Club	Supplementary Figure 1
SRGAP3	9901	Club	Supplementary Figure 1
TP63	8626	Club	Supplementary Figure 1
VTCN1	79679	Club	Supplementary Figure 1
WFDC2	10406	Club	Supplementary Figure 1
AKT3	10000	Endothelial	Supplementary Figure 1
ANO2	57101	Endothelial	Supplementary Figure 1
AQP1	358	Endothelial	Supplementary Figure 1
BST2	684	Endothelial	Supplementary Figure 1
C10orf10	11067	Endothelial	Supplementary Figure 1
CA4	762	Endothelial	Supplementary Figure 1
CLDN5	7122	Endothelial	Supplementary Figure 1
CLEC14A	161198	Endothelial	Supplementary Figure 1
COL4A2	1284	Endothelial	Supplementary Figure 1
CTNNAL1	8727	Endothelial	Supplementary Figure 1
CYYR1	116159	Endothelial	Supplementary Figure 1
DARC	2532	Endothelial	Supplementary Figure 1
DPYSL3	1809	Endothelial	Supplementary Figure 1
ELTD1	64123	Endothelial	Supplementary Figure 1
EMP1	2012	Endothelial	Supplementary Figure 1
ENPP2	5168	Endothelial	Supplementary Figure 1
EXOC6	54536	Endothelial	Supplementary Figure 1
FLI1	2313	Endothelial	Supplementary Figure 1
FLT1	2321	Endothelial	Supplementary Figure 1
FOXO1	2308	Endothelial	Supplementary Figure 1
GNG11	2791	Endothelial	Supplementary Figure 1
HLA-E	3133	Endothelial	Supplementary Figure 1
ICAM2	3384	Endothelial	Supplementary Figure 1
IGFBP4	3487	Endothelial	Supplementary Figure 1
IL33	90865	Endothelial	Supplementary Figure 1
ITGA1	3672	Endothelial	Supplementary Figure 1
ITM2A	9452	Endothelial	Supplementary Figure 1
MEF2C	4208	Endothelial	Supplementary Figure 1
MEIS2	4212	Endothelial	Supplementary Figure 1
PALMD	54873	Endothelial	Supplementary Figure 1
PLCB1	23236	Endothelial	Supplementary Figure 1
PLCB4	5332	Endothelial	Supplementary Figure 1
PREX2	80243	Endothelial	Supplementary Figure 1
PRSS23	11098	Endothelial	Supplementary Figure 1
PTPRB	5787	Endothelial	Supplementary Figure 1
RAMP2	10266	Endothelial	Supplementary Figure 1
SEMA6A	57556	Endothelial	Supplementary Figure 1
SH3BP5	9467	Endothelial	Supplementary Figure 1
SLCO2A1	6578	Endothelial	Supplementary Figure 1
SOCS3	9021	Endothelial	Supplementary Figure 1
SPARC	6678	Endothelial	Supplementary Figure 1
TCF4	6925	Endothelial	Supplementary Figure 1
TGFBR3	7049	Endothelial	Supplementary Figure 1
THBD	7056	Endothelial	Supplementary Figure 1
TM4SF1	4071	Endothelial	Supplementary Figure 1

## Sheet: Other Tissue Cells
geneSymbol	geneEntrezID	GeneSet	Figure
ADAM33	80332	Fibroblast	Figure 3
ADAMTS6	11174	Fibroblast	Figure 3
AGTR1	185	Fibroblast	Figure 3
ALPK2	115701	Fibroblast	Figure 3
ANGPTL2	23452	Fibroblast	Figure 3
ANKRD45	339416	Fibroblast	Figure 3
ANO2	57101	Fibroblast	Figure 3
ANPEP	290	Fibroblast	Figure 3
ARMC9	80210	Fibroblast	Figure 3
ASPN	54829	Fibroblast	Figure 3
BDKRB2	624	Fibroblast	Figure 3
BDNF	627	Fibroblast	Figure 3
BMPER	168667	Fibroblast	Figure 3
C11orf87	399947	Fibroblast	Figure 3
C1R	715	Fibroblast	Figure 3
C1S	716	Fibroblast	Figure 3
CATSPER3	347732	Fibroblast	Figure 3
CCDC102B	79839	Fibroblast	Figure 3
CCDC80	151887	Fibroblast	Figure 3
CCDC81	60494	Fibroblast	Figure 3
CEMIP	57214	Fibroblast	Figure 3
CHAC1	79094	Fibroblast	Figure 3
CHRM2	1129	Fibroblast	Figure 3
CLMP	79827	Fibroblast	Figure 3
CNN1	1264	Fibroblast	Figure 3
COL14A1	7373	Fibroblast	Figure 3
COL3A1	1281	Fibroblast	Figure 3
COL5A1	1289	Fibroblast	Figure 3
COLEC10	10584	Fibroblast	Figure 3
CPXM2	119587	Fibroblast	Figure 3
CPZ	8532	Fibroblast	Figure 3
CRABP2	1382	Fibroblast	Figure 3
CXCL12	6387	Fibroblast	Figure 3
DCN	1634	Fibroblast	Figure 3
DDR2	4921	Fibroblast	Figure 3
DKK1	22943	Fibroblast	Figure 3
DMRTA1	63951	Fibroblast	Figure 3
EGFL6	25975	Fibroblast	Figure 3
ELOVL2	54898	Fibroblast	Figure 3
EMILIN1	11117	Fibroblast	Figure 3
FAM180A	389558	Fibroblast	Figure 3
FBLN7	129804	Fibroblast	Figure 3
FBN1	2200	Fibroblast	Figure 3
FGF5	2250	Fibroblast	Figure 3
FMN2	56776	Fibroblast	Figure 3
FOXF2	2295	Fibroblast	Figure 3
FST	10468	Fibroblast	Figure 3
FSTL1	11167	Fibroblast	Figure 3
GFRA1	2674	Fibroblast	Figure 3
GLIS1	148979	Fibroblast	Figure 3
GLT8D2	83468	Fibroblast	Figure 3
GPR176	11245	Fibroblast	Figure 3
GREM1	26585	Fibroblast	Figure 3
GREM2	64388	Fibroblast	Figure 3
GRIK2	2898	Fibroblast	Figure 3
GUCY1A2	2977	Fibroblast	Figure 3
HSD17B2	3294	Fibroblast	Figure 3
HSPA2	3306	Fibroblast	Figure 3
HSPB3	8988	Fibroblast	Figure 3
IL19	29949	Fibroblast	Figure 3
IQCD	115811	Fibroblast	Figure 3
KCNMB2	10242	Fibroblast	Figure 3
KIRREL3	84623	Fibroblast	Figure 3
KRT34	3885	Fibroblast	Figure 3
KRTAP1-5	83895	Fibroblast	Figure 3
KRTAP3-1	83896	Fibroblast	Figure 3
L1CAM	3897	Fibroblast	Figure 3
LAYN	143903	Fibroblast	Figure 3
LMOD1	25802	Fibroblast	Figure 3
LOXL4	84171	Fibroblast	Figure 3
LUM	4060	Fibroblast	Figure 3
LY6K	54742	Fibroblast	Figure 3
MARCH4	57574	Fibroblast	Figure 3
MFAP4	4239	Fibroblast	Figure 3
MFAP5	8076	Fibroblast	Figure 3
MGARP	84709	Fibroblast	Figure 3
MGP	4256	Fibroblast	Figure 3
MKX	283078	Fibroblast	Figure 3
MMP2	4313	Fibroblast	Figure 3
MXRA5	25878	Fibroblast	Figure 3
MXRA8	54587	Fibroblast	Figure 3
MYPN	84665	Fibroblast	Figure 3
NEXN	91624	Fibroblast	Figure 3
NFASC	23114	Fibroblast	Figure 3
NID2	22795	Fibroblast	Figure 3
NTF3	4908	Fibroblast	Figure 3
OLFML3	56944	Fibroblast	Figure 3
P3H3	10536	Fibroblast	Figure 3
P4HA3	283208	Fibroblast	Figure 3
PAMR1	25891	Fibroblast	Figure 3
PAX3	5077	Fibroblast	Figure 3
PCDHGA2	56113	Fibroblast	Figure 3
PCDHGA3	56112	Fibroblast	Figure 3
PCDHGA7	56108	Fibroblast	Figure 3
PDE8B	8622	Fibroblast	Figure 3
PDGFRA	5156	Fibroblast	Figure 3
PDGFRL	5157	Fibroblast	Figure 3
PDZRN3	23024	Fibroblast	Figure 3
PLA2R1	22925	Fibroblast	Figure 3
PLEKHA4	57664	Fibroblast	Figure 3
PLPP4	196051	Fibroblast	Figure 3
PLPPR4	9890	Fibroblast	Figure 3
PRKG1	5592	Fibroblast	Figure 3
PSG5	5673	Fibroblast	Figure 3
PTPRQ	374462	Fibroblast	Figure 3
PTRF	284119	Fibroblast	Figure 3
SEMA3A	10371	Fibroblast	Figure 3
SEMA5A	9037	Fibroblast	Figure 3
SEMA6D	80031	Fibroblast	Figure 3
SHOX	6473	Fibroblast	Figure 3
SLC16A2	6567	Fibroblast	Figure 3
SMIM2	79024	Fibroblast	Figure 3
SPARCL1	8404	Fibroblast	Figure 3
SPHKAP	80309	Fibroblast	Figure 3
SSTR1	6751	Fibroblast	Figure 3
STC1	6781	Fibroblast	Figure 3
STXBP6	29091	Fibroblast	Figure 3
SUSD5	26032	Fibroblast	Figure 3
SVEP1	79987	Fibroblast	Figure 3
TBX15	6913	Fibroblast	Figure 3
THBS2	7058	Fibroblast	Figure 3
TIMP2	7077	Fibroblast	Figure 3
TIMP3	7078	Fibroblast	Figure 3
TMEM119	338773	Fibroblast	Figure 3
TMEM130	222865	Fibroblast	Figure 3
TMEM47	83604	Fibroblast	Figure 3
TRHDE	29953	Fibroblast	Figure 3
TRPC4	7223	Fibroblast	Figure 3
UACA	55075	Fibroblast	Figure 3
UBL4B	164153	Fibroblast	Figure 3
VAT1L	57687	Fibroblast	Figure 3
VEGFC	7424	Fibroblast	Figure 3
WNT5A	7474	Fibroblast	Figure 3
WNT5B	81029	Fibroblast	Figure 3
ZFPM2	23414	Fibroblast	Figure 3

## Sheet: Liao et al.
geneSymbol	geneEntrezID	GeneSet	Figure
S100A9	6280	G1	Supplementary Figure 2
S100A8	6279	G1	Supplementary Figure 2
S100A12	6283	G1	Supplementary Figure 2
VCAN	1462	G1	Supplementary Figure 2
FCN1	2219	G1	Supplementary Figure 2
CORO1A	11151	G1	Supplementary Figure 2
SELL	6402	G1	Supplementary Figure 2
CD14	929	G1	Supplementary Figure 2
CFP	5199	G1	Supplementary Figure 2
RNASE2	6036	G1	Supplementary Figure 2
SERPINB1	1992	G1	Supplementary Figure 2
FPR1	2357	G1	Supplementary Figure 2
COTL1	23406	G1	Supplementary Figure 2
MPEG1	219972	G1	Supplementary Figure 2
LST1	7940	G1	Supplementary Figure 2
STAB1	23166	G1	Supplementary Figure 2
RNASE6	6039	G1	Supplementary Figure 2
MS4A6A	64231	G1	Supplementary Figure 2
IL1RN	3557	G1 & G2	Supplementary Figure 2
CCL7	6354	G1 & G2	Supplementary Figure 2
IFITM2	10581	G1 & G2	Supplementary Figure 2
IFIT2	3433	G1 & G2	Supplementary Figure 2
PLAC8	51316	G1 & G2	Supplementary Figure 2
IFIT3	3437	G1 & G2	Supplementary Figure 2
SERPINB9	5272	G1 & G2	Supplementary Figure 2
NAMPT	10135	G1 & G2	Supplementary Figure 2
LILRA5	353514	G1 & G2	Supplementary Figure 2
IER2	9592	G1 & G2	Supplementary Figure 2
IFITM3	10410	G1 & G2	Supplementary Figure 2
MX1	4599	G1 & G2	Supplementary Figure 2
NFKBIA	4792	G1 & G2	Supplementary Figure 2
ANXA2R	389289	G1 & G2	Supplementary Figure 2
RSAD2	91543	G1 & G2	Supplementary Figure 2
IFIT1	3434	G1 & G2	Supplementary Figure 2
DUSP6	1848	G1 & G2	Supplementary Figure 2
ACTB	60	G1 & G2	Supplementary Figure 2
SLC25A37	51312	G2	Supplementary Figure 2
TNFSF10	8743	G2	Supplementary Figure 2
CLU	1191	G2	Supplementary Figure 2
CXCL10	3627	G2	Supplementary Figure 2
APOBEC3A	200315	G2	Supplementary Figure 2
CCL3L1	6349	G2	Supplementary Figure 2
FFAR2	2867	G2	Supplementary Figure 2
HSPA6	3310	G2	Supplementary Figure 2
CCL2	6347	G2	Supplementary Figure 2
HSPA1A	3303	G2	Supplementary Figure 2
CCL8	6355	G2	Supplementary Figure 2
DNAJB1	3337	G2	Supplementary Figure 2
HSPA1B	3304	G2	Supplementary Figure 2
CCL4	6351	G2	Supplementary Figure 2
CCL3	6348	G2	Supplementary Figure 2
CCL4L2	9560	G2	Supplementary Figure 2
HSPB1	3315	G2	Supplementary Figure 2
IDO1	3620	G2	Supplementary Figure 2
ISG15	9636	G2	Supplementary Figure 2
ISG20	3669	G2	Supplementary Figure 2
TIMP1	7076	G2	Supplementary Figure 2
NINJ1	4814	G2	Supplementary Figure 2
VAMP5	10791	G2	Supplementary Figure 2
CYP1B1	1545	G2	Supplementary Figure 2
HSPH1	10808	G2	Supplementary Figure 2
TYMP	1890	G2	Supplementary Figure 2
CXCL11	6373	G2	Supplementary Figure 2
WARS1	7453	G2	Supplementary Figure 2
BAG3	9531	G2	Supplementary Figure 2
GBP1	2633	G2	Supplementary Figure 2
SOD2	6648	G2	Supplementary Figure 2
HSP90AA1	3320	G2	Supplementary Figure 2
BCL2A1	597	G2	Supplementary Figure 2
GBP5	115362	G2	Supplementary Figure 2
PLEK	5341	G2	Supplementary Figure 2
NCF1	653361	G2	Supplementary Figure 2
CALHM6	441168	G2	Supplementary Figure 2
SLAMF7	57823	G2	Supplementary Figure 2
SGK1	6446	G2	Supplementary Figure 2
DEFB1	1672	G2	Supplementary Figure 2
ANKRD22	118932	G2	Supplementary Figure 2
GCH1	2643	G2	Supplementary Figure 2
PLA2G7	7941	G2	Supplementary Figure 2
CTSB	1508	G2	Supplementary Figure 2
HAMP	57817	G3	Supplementary Figure 2
LGMN	5641	G3	Supplementary Figure 2
RGS1	5996	G3	Supplementary Figure 2
SPP1	6696	G3	Supplementary Figure 2
RNASE1	6035	G3	Supplementary Figure 2
HMOX1	3162	G3	Supplementary Figure 2
GPR183	1880	G3	Supplementary Figure 2
ARL4C	10123	G3	Supplementary Figure 2
C1QC	714	G3	Supplementary Figure 2
SDS	10993	G3	Supplementary Figure 2
TGFB1	7040	G3	Supplementary Figure 2
A2M	2	G3	Supplementary Figure 2
FPR3	2359	G3	Supplementary Figure 2
CD84	8832	G3	Supplementary Figure 2
NRP2	8828	G3	Supplementary Figure 2
CREG1	8804	G3	Supplementary Figure 2
SDC3	9672	G3	Supplementary Figure 2
CTSL	1514	G3	Supplementary Figure 2
MMP14	4323	G3	Supplementary Figure 2
SMPDL3A	10924	G3	Supplementary Figure 2
PMP22	5376	G3	Supplementary Figure 2
PLD3	23646	G3	Supplementary Figure 2
LIPA	3988	G3	Supplementary Figure 2
MS4A4A	51338	G3	Supplementary Figure 2
CSF1R	1436	G3	Supplementary Figure 2
CD86	942	G3	Supplementary Figure 2
GPNMB	10457	G3	Supplementary Figure 2
CREM	1390	G3	Supplementary Figure 2
APOE	348	G3	Supplementary Figure 2
HSP90B1	7184	G3	Supplementary Figure 2
C1QB	713	G3	Supplementary Figure 2
CCL18	6362	G3	Supplementary Figure 2
IL7R	3575	G3	Supplementary Figure 2
CXCL8	3576	G3	Supplementary Figure 2
IFITM1	8519	G3	Supplementary Figure 2
FABP5	2171	G4	Supplementary Figure 2
FABP4	2167	G4	Supplementary Figure 2
NUPR1	26471	G4	Supplementary Figure 2
APOC1	341	G4	Supplementary Figure 2
GCHFR	2644	G4	Supplementary Figure 2
INHBA	3624	G4	Supplementary Figure 2
ALOX5AP	241	G4	Supplementary Figure 2
ALDH2	217	G4	Supplementary Figure 2
CD52	1043	G4	Supplementary Figure 2
HLA-DQA1	3117	G4	Supplementary Figure 2
HLA-DQB1	3119	G4	Supplementary Figure 2
LPL	4023	G4	Supplementary Figure 2
MCEMP1	199675	G4	Supplementary Figure 2
MARCO	8685	G4	Supplementary Figure 2
TFRC	7037	G4	Supplementary Figure 2
HPGD	3248	G4	Supplementary Figure 2
FBP1	2203	G4	Supplementary Figure 2
RBP3	5949	G4	Supplementary Figure 2
ACP5	54	G4	Supplementary Figure 2
PEBP1	5037	G4	Supplementary Figure 2
MSR1	4481	G4	Supplementary Figure 2
MRC1	4360	G4	Supplementary Figure 2
AKR1C3	8644	G4	Supplementary Figure 2

## Sheet: Myeloid Signatures
geneSymbol	geneEntrezID	GeneSet	Figure
ANXA1	301	AQP1+ interstitial macrophages CTL	Figure 5
AQP1	358	AQP1+ interstitial macrophages CTL	Figure 5
CD9	928	AQP1+ interstitial macrophages CTL	Figure 5
FXYD2	486	AQP1+ interstitial macrophages CTL	Figure 5
LYVE1	10894	AQP1+ interstitial macrophages CTL	Figure 5
TPPP3	51673	AQP1+ interstitial macrophages CTL	Figure 5
ACOT7	11332	CCR2+ARG1+ infiltrating macrophages arthritis	Figure 5
ACP5	54	CCR2+ARG1+ infiltrating macrophages arthritis	Figure 5
ACTR2	10097	CCR2+ARG1+ infiltrating macrophages arthritis	Figure 5
ADAM8	101	CCR2+ARG1+ infiltrating macrophages arthritis	Figure 5
ADSSL1	122622	CCR2+ARG1+ infiltrating macrophages arthritis	Figure 5
AGPAT4	56895	CCR2+ARG1+ infiltrating macrophages arthritis	Figure 5
AGPAT5	55326	CCR2+ARG1+ infiltrating macrophages arthritis	Figure 5
AK2	204	CCR2+ARG1+ infiltrating macrophages arthritis	Figure 5
AK6	102157402	CCR2+ARG1+ infiltrating macrophages arthritis	Figure 5
ALDOA	226	CCR2+ARG1+ infiltrating macrophages arthritis	Figure 5
ANP32B	10541	CCR2+ARG1+ infiltrating macrophages arthritis	Figure 5
ANXA1	301	CCR2+ARG1+ infiltrating macrophages arthritis	Figure 5
ANXA2	302	CCR2+ARG1+ infiltrating macrophages arthritis	Figure 5
ANXA5	308	CCR2+ARG1+ infiltrating macrophages arthritis	Figure 5
APEX1	328	CCR2+ARG1+ infiltrating macrophages arthritis	Figure 5
APOBEC1	339	CCR2+ARG1+ infiltrating macrophages arthritis	Figure 5
APRT	353	CCR2+ARG1+ infiltrating macrophages arthritis	Figure 5
ARF6	382	CCR2+ARG1+ infiltrating macrophages arthritis	Figure 5
ATOX1	475	CCR2+ARG1+ infiltrating macrophages arthritis	Figure 5
ATP5F1E	514	CCR2+ARG1+ infiltrating macrophages arthritis	Figure 5
ATP5G1	516	CCR2+ARG1+ infiltrating macrophages arthritis	Figure 5
ATP5G3	518	CCR2+ARG1+ infiltrating macrophages arthritis	Figure 5
ATP5L	10632	CCR2+ARG1+ infiltrating macrophages arthritis	Figure 5
ATP5ME	521	CCR2+ARG1+ infiltrating macrophages arthritis	Figure 5
ATP5O	539	CCR2+ARG1+ infiltrating macrophages arthritis	Figure 5
ATP6V0E1	8992	CCR2+ARG1+ infiltrating macrophages arthritis	Figure 5
ATP6V1A	523	CCR2+ARG1+ infiltrating macrophages arthritis	Figure 5
ATP6V1B2	526	CCR2+ARG1+ infiltrating macrophages arthritis	Figure 5
ATP6V1C1	528	CCR2+ARG1+ infiltrating macrophages arthritis	Figure 5
ATP6V1D	51382	CCR2+ARG1+ infiltrating macrophages arthritis	Figure 5
ATP6V1E1	529	CCR2+ARG1+ infiltrating macrophages arthritis	Figure 5
ATP6V1G1	9550	CCR2+ARG1+ infiltrating macrophages arthritis	Figure 5
ATPIF1	93974	CCR2+ARG1+ infiltrating macrophages arthritis	Figure 5
AVPI1	60370	CCR2+ARG1+ infiltrating macrophages arthritis	Figure 5
AZIN1	51582	CCR2+ARG1+ infiltrating macrophages arthritis	Figure 5
B4GALT1	2683	CCR2+ARG1+ infiltrating macrophages arthritis	Figure 5
BANF1	8815	CCR2+ARG1+ infiltrating macrophages arthritis	Figure 5
BAX	581	CCR2+ARG1+ infiltrating macrophages arthritis	Figure 5
BDH2	56898	CCR2+ARG1+ infiltrating macrophages arthritis	Figure 5
BHLHE40	8553	CCR2+ARG1+ infiltrating macrophages arthritis	Figure 5
BOLA2	552900	CCR2+ARG1+ infiltrating macrophages arthritis	Figure 5
BTG1	694	CCR2+ARG1+ infiltrating macrophages arthritis	Figure 5
C14orf2	9556	CCR2+ARG1+ infiltrating macrophages arthritis	Figure 5
C1QBP	708	CCR2+ARG1+ infiltrating macrophages arthritis	Figure 5
C6orf62	81688	CCR2+ARG1+ infiltrating macrophages arthritis	Figure 5
C8orf59	401466	CCR2+ARG1+ infiltrating macrophages arthritis	Figure 5
CALM1	801	CCR2+ARG1+ infiltrating macrophages arthritis	Figure 5
CAV1	857	CCR2+ARG1+ infiltrating macrophages arthritis	Figure 5
CAV2	858	CCR2+ARG1+ infiltrating macrophages arthritis	Figure 5
CCT2	10576	CCR2+ARG1+ infiltrating macrophages arthritis	Figure 5
CCT3	7203	CCR2+ARG1+ infiltrating macrophages arthritis	Figure 5
CCT8	10694	CCR2+ARG1+ infiltrating macrophages arthritis	Figure 5
CD44	960	CCR2+ARG1+ infiltrating macrophages arthritis	Figure 5
CHCHD2	51142	CCR2+ARG1+ infiltrating macrophages arthritis	Figure 5
CHCHD4	131474	CCR2+ARG1+ infiltrating macrophages arthritis	Figure 5
CITED2	10370	CCR2+ARG1+ infiltrating macrophages arthritis	Figure 5
CKAP4	10970	CCR2+ARG1+ infiltrating macrophages arthritis	Figure 5
CLEC4D	338339	CCR2+ARG1+ infiltrating macrophages arthritis	Figure 5
CLEC4E	26253	CCR2+ARG1+ infiltrating macrophages arthritis	Figure 5
CLEC6A	93978	CCR2+ARG1+ infiltrating macrophages arthritis	Figure 5
COPS9	150678	CCR2+ARG1+ infiltrating macrophages arthritis	Figure 5
COX17	10063	CCR2+ARG1+ infiltrating macrophages arthritis	Figure 5
COX5A	9377	CCR2+ARG1+ infiltrating macrophages arthritis	Figure 5
COX6B1	1340	CCR2+ARG1+ infiltrating macrophages arthritis	Figure 5
COX7A2	1347	CCR2+ARG1+ infiltrating macrophages arthritis	Figure 5
COX7B	1349	CCR2+ARG1+ infiltrating macrophages arthritis	Figure 5
COX7C	1350	CCR2+ARG1+ infiltrating macrophages arthritis	Figure 5
CSTB	1476	CCR2+ARG1+ infiltrating macrophages arthritis	Figure 5
CTSK	1513	CCR2+ARG1+ infiltrating macrophages arthritis	Figure 5
CTSV	1515	CCR2+ARG1+ infiltrating macrophages arthritis	Figure 5
CXCL16	58191	CCR2+ARG1+ infiltrating macrophages arthritis	Figure 5
CXCL3	2921	CCR2+ARG1+ infiltrating macrophages arthritis	Figure 5
CYCS	54205	CCR2+ARG1+ infiltrating macrophages arthritis	Figure 5
DDT	1652	CCR2+ARG1+ infiltrating macrophages arthritis	Figure 5
DNAJC2	27000	CCR2+ARG1+ infiltrating macrophages arthritis	Figure 5
DTYMK	1841	CCR2+ARG1+ infiltrating macrophages arthritis	Figure 5
EBNA1BP2	10969	CCR2+ARG1+ infiltrating macrophages arthritis	Figure 5
EEF1E1	9521	CCR2+ARG1+ infiltrating macrophages arthritis	Figure 5
EEF1G	1937	CCR2+ARG1+ infiltrating macrophages arthritis	Figure 5
EFHD2	79180	CCR2+ARG1+ infiltrating macrophages arthritis	Figure 5
EHD1	10938	CCR2+ARG1+ infiltrating macrophages arthritis	Figure 5
EIF1AY	9086	CCR2+ARG1+ infiltrating macrophages arthritis	Figure 5
EIF2S1	1965	CCR2+ARG1+ infiltrating macrophages arthritis	Figure 5
EIF2S2	8894	CCR2+ARG1+ infiltrating macrophages arthritis	Figure 5
EIF3J	8669	CCR2+ARG1+ infiltrating macrophages arthritis	Figure 5
EIF4A1	1973	CCR2+ARG1+ infiltrating macrophages arthritis	Figure 5
EIF4G2	1982	CCR2+ARG1+ infiltrating macrophages arthritis	Figure 5
EIF5A	1984	CCR2+ARG1+ infiltrating macrophages arthritis	Figure 5
EIF6	3692	CCR2+ARG1+ infiltrating macrophages arthritis	Figure 5
EMC6	83460	CCR2+ARG1+ infiltrating macrophages arthritis	Figure 5
ENO1	2023	CCR2+ARG1+ infiltrating macrophages arthritis	Figure 5
ERH	2079	CCR2+ARG1+ infiltrating macrophages arthritis	Figure 5
ESD	2098	CCR2+ARG1+ infiltrating macrophages arthritis	Figure 5
EZR	7430	CCR2+ARG1+ infiltrating macrophages arthritis	Figure 5
FABP5	2171	CCR2+ARG1+ infiltrating macrophages arthritis	Figure 5
FAM129B	64855	CCR2+ARG1+ infiltrating macrophages arthritis	Figure 5
FAM162A	26355	CCR2+ARG1+ infiltrating macrophages arthritis	Figure 5
FBL	2091	CCR2+ARG1+ infiltrating macrophages arthritis	Figure 5
FCF1	51077	CCR2+ARG1+ infiltrating macrophages arthritis	Figure 5
FN1	2335	CCR2+ARG1+ infiltrating macrophages arthritis	Figure 5
FURIN	5045	CCR2+ARG1+ infiltrating macrophages arthritis	Figure 5
G3BP1	10146	CCR2+ARG1+ infiltrating macrophages arthritis	Figure 5
GAPDH	2597	CCR2+ARG1+ infiltrating macrophages arthritis	Figure 5
GCSH	2653	CCR2+ARG1+ infiltrating macrophages arthritis	Figure 5
GLRX	2745	CCR2+ARG1+ infiltrating macrophages arthritis	Figure 5
GNA13	10672	CCR2+ARG1+ infiltrating macrophages arthritis	Figure 5
GNGT2	2793	CCR2+ARG1+ infiltrating macrophages arthritis	Figure 5
GNL3	26354	CCR2+ARG1+ infiltrating macrophages arthritis	Figure 5
GPR137B	7107	CCR2+ARG1+ infiltrating macrophages arthritis	Figure 5
HDGF	3068	CCR2+ARG1+ infiltrating macrophages arthritis	Figure 5
HIF1A	3091	CCR2+ARG1+ infiltrating macrophages arthritis	Figure 5
HIGD1A	25994	CCR2+ARG1+ infiltrating macrophages arthritis	Figure 5
HILPDA	29923	CCR2+ARG1+ infiltrating macrophages arthritis	Figure 5
HNRNPA0	10949	CCR2+ARG1+ infiltrating macrophages arthritis	Figure 5
HNRNPA1	3178	CCR2+ARG1+ infiltrating macrophages arthritis	Figure 5
HNRNPAB	3182	CCR2+ARG1+ infiltrating macrophages arthritis	Figure 5
HSP90AA1	3320	CCR2+ARG1+ infiltrating macrophages arthritis	Figure 5
HSP90AB1	3326	CCR2+ARG1+ infiltrating macrophages arthritis	Figure 5
HSPA9	3313	CCR2+ARG1+ infiltrating macrophages arthritis	Figure 5
HSPD1	3329	CCR2+ARG1+ infiltrating macrophages arthritis	Figure 5
HSPE1	3336	CCR2+ARG1+ infiltrating macrophages arthritis	Figure 5
ID2	3398	CCR2+ARG1+ infiltrating macrophages arthritis	Figure 5
IFRD1	3475	CCR2+ARG1+ infiltrating macrophages arthritis	Figure 5
IL1RN	3557	CCR2+ARG1+ infiltrating macrophages arthritis	Figure 5
IMPDH2	3615	CCR2+ARG1+ infiltrating macrophages arthritis	Figure 5
ITGA5	3678	CCR2+ARG1+ infiltrating macrophages arthritis	Figure 5
ITGAV	3685	CCR2+ARG1+ infiltrating macrophages arthritis	Figure 5
JARID2	3720	CCR2+ARG1+ infiltrating macrophages arthritis	Figure 5
KCNN4	3783	CCR2+ARG1+ infiltrating macrophages arthritis	Figure 5
LASP1	3927	CCR2+ARG1+ infiltrating macrophages arthritis	Figure 5
LDHA	3939	CCR2+ARG1+ infiltrating macrophages arthritis	Figure 5
LFNG	3955	CCR2+ARG1+ infiltrating macrophages arthritis	Figure 5
LGALS1	3956	CCR2+ARG1+ infiltrating macrophages arthritis	Figure 5
LGALS3	3958	CCR2+ARG1+ infiltrating macrophages arthritis	Figure 5
LLPH	84298	CCR2+ARG1+ infiltrating macrophages arthritis	Figure 5
LMNA	4000	CCR2+ARG1+ infiltrating macrophages arthritis	Figure 5
LOC102724828	102724828	CCR2+ARG1+ infiltrating macrophages arthritis	Figure 5
LPL	4023	CCR2+ARG1+ infiltrating macrophages arthritis	Figure 5
LSM7	51690	CCR2+ARG1+ infiltrating macrophages arthritis	Figure 5
M6PR	4074	CCR2+ARG1+ infiltrating macrophages arthritis	Figure 5
MAGOH	4116	CCR2+ARG1+ infiltrating macrophages arthritis	Figure 5
MALT1	10892	CCR2+ARG1+ infiltrating macrophages arthritis	Figure 5
MAP4K4	9448	CCR2+ARG1+ infiltrating macrophages arthritis	Figure 5
MCL1	4170	CCR2+ARG1+ infiltrating macrophages arthritis	Figure 5
MDH2	4191	CCR2+ARG1+ infiltrating macrophages arthritis	Figure 5
MDM2	4193	CCR2+ARG1+ infiltrating macrophages arthritis	Figure 5
MIF	4282	CCR2+ARG1+ infiltrating macrophages arthritis	Figure 5
MMP14	4323	CCR2+ARG1+ infiltrating macrophages arthritis	Figure 5
MMP19	4327	CCR2+ARG1+ infiltrating macrophages arthritis	Figure 5
MRPL12	6182	CCR2+ARG1+ infiltrating macrophages arthritis	Figure 5
MRPL20	55052	CCR2+ARG1+ infiltrating macrophages arthritis	Figure 5
MRPL52	122704	CCR2+ARG1+ infiltrating macrophages arthritis	Figure 5
MRPL54	116541	CCR2+ARG1+ infiltrating macrophages arthritis	Figure 5
MRPS14	63931	CCR2+ARG1+ infiltrating macrophages arthritis	Figure 5
MRPS28	28957	CCR2+ARG1+ infiltrating macrophages arthritis	Figure 5
MRTO4	51154	CCR2+ARG1+ infiltrating macrophages arthritis	Figure 5
MS4A7	58475	CCR2+ARG1+ infiltrating macrophages arthritis	Figure 5
MT-ATP8	4509	CCR2+ARG1+ infiltrating macrophages arthritis	Figure 5
MT-CYB	4519	CCR2+ARG1+ infiltrating macrophages arthritis	Figure 5
MT-ND1	4535	CCR2+ARG1+ infiltrating macrophages arthritis	Figure 5
MT-ND3	4537	CCR2+ARG1+ infiltrating macrophages arthritis	Figure 5
NAA50	80218	CCR2+ARG1+ infiltrating macrophages arthritis	Figure 5
NCEH1	57552	CCR2+ARG1+ infiltrating macrophages arthritis	Figure 5
NCL	4691	CCR2+ARG1+ infiltrating macrophages arthritis	Figure 5
NDUFAB1	4706	CCR2+ARG1+ infiltrating macrophages arthritis	Figure 5
NDUFB6	4712	CCR2+ARG1+ infiltrating macrophages arthritis	Figure 5
NDUFC1	4717	CCR2+ARG1+ infiltrating macrophages arthritis	Figure 5
NDUFC2	4718	CCR2+ARG1+ infiltrating macrophages arthritis	Figure 5
NDUFS6	4726	CCR2+ARG1+ infiltrating macrophages arthritis	Figure 5
NFATC1	4772	CCR2+ARG1+ infiltrating macrophages arthritis	Figure 5
NFKBIA	4792	CCR2+ARG1+ infiltrating macrophages arthritis	Figure 5
NHP2	55651	CCR2+ARG1+ infiltrating macrophages arthritis	Figure 5
NIP7	51388	CCR2+ARG1+ infiltrating macrophages arthritis	Figure 5
NME1	4830	CCR2+ARG1+ infiltrating macrophages arthritis	Figure 5
NOLC1	9221	CCR2+ARG1+ infiltrating macrophages arthritis	Figure 5
NOP10	55505	CCR2+ARG1+ infiltrating macrophages arthritis	Figure 5
NOP56	10528	CCR2+ARG1+ infiltrating macrophages arthritis	Figure 5
NOP58	51602	CCR2+ARG1+ infiltrating macrophages arthritis	Figure 5
NPM1	4869	CCR2+ARG1+ infiltrating macrophages arthritis	Figure 5
NPM3	10360	CCR2+ARG1+ infiltrating macrophages arthritis	Figure 5
NRP2	8828	CCR2+ARG1+ infiltrating macrophages arthritis	Figure 5
NSD2	7468	CCR2+ARG1+ infiltrating macrophages arthritis	Figure 5
NSUN2	54888	CCR2+ARG1+ infiltrating macrophages arthritis	Figure 5
NUDCD2	134492	CCR2+ARG1+ infiltrating macrophages arthritis	Figure 5
NUS1	116150	CCR2+ARG1+ infiltrating macrophages arthritis	Figure 5
ODC1	4953	CCR2+ARG1+ infiltrating macrophages arthritis	Figure 5
OSBPL8	114882	CCR2+ARG1+ infiltrating macrophages arthritis	Figure 5
PA2G4	5036	CCR2+ARG1+ infiltrating macrophages arthritis	Figure 5
PCBP1	5093	CCR2+ARG1+ infiltrating macrophages arthritis	Figure 5
PDPN	10630	CCR2+ARG1+ infiltrating macrophages arthritis	Figure 5
PFDN4	5203	CCR2+ARG1+ infiltrating macrophages arthritis	Figure 5
PFN1	5216	CCR2+ARG1+ infiltrating macrophages arthritis	Figure 5
PGAM1	5223	CCR2+ARG1+ infiltrating macrophages arthritis	Figure 5
PGK1	5230	CCR2+ARG1+ infiltrating macrophages arthritis	Figure 5
PHB2	11331	CCR2+ARG1+ infiltrating macrophages arthritis	Figure 5
PIK3R5	23533	CCR2+ARG1+ infiltrating macrophages arthritis	Figure 5
PKM	5315	CCR2+ARG1+ infiltrating macrophages arthritis	Figure 5
PLIN2	123	CCR2+ARG1+ infiltrating macrophages arthritis	Figure 5
PLXND1	23129	CCR2+ARG1+ infiltrating macrophages arthritis	Figure 5
PNO1	56902	CCR2+ARG1+ infiltrating macrophages arthritis	Figure 5
POLR2K	5440	CCR2+ARG1+ infiltrating macrophages arthritis	Figure 5
POLR2L	5441	CCR2+ARG1+ infiltrating macrophages arthritis	Figure 5
PPA1	5464	CCR2+ARG1+ infiltrating macrophages arthritis	Figure 5
PPP2CA	5515	CCR2+ARG1+ infiltrating macrophages arthritis	Figure 5
PRMT1	3276	CCR2+ARG1+ infiltrating macrophages arthritis	Figure 5
PSMA3	5684	CCR2+ARG1+ infiltrating macrophages arthritis	Figure 5
PSMA6	5687	CCR2+ARG1+ infiltrating macrophages arthritis	Figure 5
PSMB5	5693	CCR2+ARG1+ infiltrating macrophages arthritis	Figure 5
PSMB6	5694	CCR2+ARG1+ infiltrating macrophages arthritis	Figure 5
PSMB7	5695	CCR2+ARG1+ infiltrating macrophages arthritis	Figure 5
PSMD14	10213	CCR2+ARG1+ infiltrating macrophages arthritis	Figure 5
PTBP3	9991	CCR2+ARG1+ infiltrating macrophages arthritis	Figure 5
PTMA	5757	CCR2+ARG1+ infiltrating macrophages arthritis	Figure 5
RACK1	10399	CCR2+ARG1+ infiltrating macrophages arthritis	Figure 5
RAI14	26064	CCR2+ARG1+ infiltrating macrophages arthritis	Figure 5
RALA	5898	CCR2+ARG1+ infiltrating macrophages arthritis	Figure 5
RAN	5901	CCR2+ARG1+ infiltrating macrophages arthritis	Figure 5
RANBP1	5902	CCR2+ARG1+ infiltrating macrophages arthritis	Figure 5
RBM3	5935	CCR2+ARG1+ infiltrating macrophages arthritis	Figure 5
RBX1	9978	CCR2+ARG1+ infiltrating macrophages arthritis	Figure 5
RGCC	28984	CCR2+ARG1+ infiltrating macrophages arthritis	Figure 5
RNF149	284996	CCR2+ARG1+ infiltrating macrophages arthritis	Figure 5
RNF19B	127544	CCR2+ARG1+ infiltrating macrophages arthritis	Figure 5
ROMO1	140823	CCR2+ARG1+ infiltrating macrophages arthritis	Figure 5
RPL12	6136	CCR2+ARG1+ infiltrating macrophages arthritis	Figure 5
RPL22	6146	CCR2+ARG1+ infiltrating macrophages arthritis	Figure 5
RPL22L1	200916	CCR2+ARG1+ infiltrating macrophages arthritis	Figure 5
RPL23	9349	CCR2+ARG1+ infiltrating macrophages arthritis	Figure 5
RPL27	6155	CCR2+ARG1+ infiltrating macrophages arthritis	Figure 5
RPL35	11224	CCR2+ARG1+ infiltrating macrophages arthritis	Figure 5
RPL36A	6173	CCR2+ARG1+ infiltrating macrophages arthritis	Figure 5
RPL36AL	6166	CCR2+ARG1+ infiltrating macrophages arthritis	Figure 5
RPL37A	6168	CCR2+ARG1+ infiltrating macrophages arthritis	Figure 5
RPL38	6169	CCR2+ARG1+ infiltrating macrophages arthritis	Figure 5
RPL39	6170	CCR2+ARG1+ infiltrating macrophages arthritis	Figure 5
RPL5	6125	CCR2+ARG1+ infiltrating macrophages arthritis	Figure 5
RPLP1	6176	CCR2+ARG1+ infiltrating macrophages arthritis	Figure 5
RPLP2	6181	CCR2+ARG1+ infiltrating macrophages arthritis	Figure 5
RPS10	6204	CCR2+ARG1+ infiltrating macrophages arthritis	Figure 5
RPS12	6206	CCR2+ARG1+ infiltrating macrophages arthritis	Figure 5
RPS15A	6210	CCR2+ARG1+ infiltrating macrophages arthritis	Figure 5
RPS17	6218	CCR2+ARG1+ infiltrating macrophages arthritis	Figure 5
RPS18	6222	CCR2+ARG1+ infiltrating macrophages arthritis	Figure 5
RPS19	6223	CCR2+ARG1+ infiltrating macrophages arthritis	Figure 5
RPS2	6187	CCR2+ARG1+ infiltrating macrophages arthritis	Figure 5
RPS21	6227	CCR2+ARG1+ infiltrating macrophages arthritis	Figure 5
RPS26	6231	CCR2+ARG1+ infiltrating macrophages arthritis	Figure 5
RPS27A	6233	CCR2+ARG1+ infiltrating macrophages arthritis	Figure 5
RPS27L	51065	CCR2+ARG1+ infiltrating macrophages arthritis	Figure 5
RPS3	6188	CCR2+ARG1+ infiltrating macrophages arthritis	Figure 5
RPS3A	6189	CCR2+ARG1+ infiltrating macrophages arthritis	Figure 5
RPS8	6202	CCR2+ARG1+ infiltrating macrophages arthritis	Figure 5
S100A10	6281	CCR2+ARG1+ infiltrating macrophages arthritis	Figure 5
S100A11	6282	CCR2+ARG1+ infiltrating macrophages arthritis	Figure 5
S100A4	6275	CCR2+ARG1+ infiltrating macrophages arthritis	Figure 5
SDC1	6382	CCR2+ARG1+ infiltrating macrophages arthritis	Figure 5
SDC4	6385	CCR2+ARG1+ infiltrating macrophages arthritis	Figure 5
SEC61B	10952	CCR2+ARG1+ infiltrating macrophages arthritis	Figure 5
SEMA4D	10507	CCR2+ARG1+ infiltrating macrophages arthritis	Figure 5
SERBP1	26135	CCR2+ARG1+ infiltrating macrophages arthritis	Figure 5
SET	6418	CCR2+ARG1+ infiltrating macrophages arthritis	Figure 5
SFPQ	6421	CCR2+ARG1+ infiltrating macrophages arthritis	Figure 5
SGK1	6446	CCR2+ARG1+ infiltrating macrophages arthritis	Figure 5
SLC37A2	219855	CCR2+ARG1+ infiltrating macrophages arthritis	Figure 5
SLC43A2	124935	CCR2+ARG1+ infiltrating macrophages arthritis	Figure 5
SLIRP	81892	CCR2+ARG1+ infiltrating macrophages arthritis	Figure 5
SMS	6611	CCR2+ARG1+ infiltrating macrophages arthritis	Figure 5
SNHG6	641638	CCR2+ARG1+ infiltrating macrophages arthritis	Figure 5
SNRPD1	6632	CCR2+ARG1+ infiltrating macrophages arthritis	Figure 5
SNRPD2	6633	CCR2+ARG1+ infiltrating macrophages arthritis	Figure 5
SNRPD3	6634	CCR2+ARG1+ infiltrating macrophages arthritis	Figure 5
SNRPE	6635	CCR2+ARG1+ infiltrating macrophages arthritis	Figure 5
SNRPF	6636	CCR2+ARG1+ infiltrating macrophages arthritis	Figure 5
SNU13	4809	CCR2+ARG1+ infiltrating macrophages arthritis	Figure 5
SOD1	6647	CCR2+ARG1+ infiltrating macrophages arthritis	Figure 5
SOD2	6648	CCR2+ARG1+ infiltrating macrophages arthritis	Figure 5
SPP1	6696	CCR2+ARG1+ infiltrating macrophages arthritis	Figure 5
SQSTM1	8878	CCR2+ARG1+ infiltrating macrophages arthritis	Figure 5
SRSF3	6428	CCR2+ARG1+ infiltrating macrophages arthritis	Figure 5
SRSF7	6432	CCR2+ARG1+ infiltrating macrophages arthritis	Figure 5
TAF1D	79101	CCR2+ARG1+ infiltrating macrophages arthritis	Figure 5
TCIRG1	10312	CCR2+ARG1+ infiltrating macrophages arthritis	Figure 5
TCP1	6950	CCR2+ARG1+ infiltrating macrophages arthritis	Figure 5
TCTEX1D2	255758	CCR2+ARG1+ infiltrating macrophages arthritis	Figure 5
TIMM10	26519	CCR2+ARG1+ infiltrating macrophages arthritis	Figure 5
TIMM13	26517	CCR2+ARG1+ infiltrating macrophages arthritis	Figure 5
TIMM17A	10440	CCR2+ARG1+ infiltrating macrophages arthritis	Figure 5
TIMM8A	1678	CCR2+ARG1+ infiltrating macrophages arthritis	Figure 5
TIMP1	7076	CCR2+ARG1+ infiltrating macrophages arthritis	Figure 5
TNFAIP2	7127	CCR2+ARG1+ infiltrating macrophages arthritis	Figure 5
TNFAIP3	7128	CCR2+ARG1+ infiltrating macrophages arthritis	Figure 5
TOMM20	9804	CCR2+ARG1+ infiltrating macrophages arthritis	Figure 5
TOMM40	10452	CCR2+ARG1+ infiltrating macrophages arthritis	Figure 5
TOMM5	401505	CCR2+ARG1+ infiltrating macrophages arthritis	Figure 5
TPI1	7167	CCR2+ARG1+ infiltrating macrophages arthritis	Figure 5
TPM1	7168	CCR2+ARG1+ infiltrating macrophages arthritis	Figure 5
TPT1	7178	CCR2+ARG1+ infiltrating macrophages arthritis	Figure 5
TRAF1	7185	CCR2+ARG1+ infiltrating macrophages arthritis	Figure 5
TSC22D1	8848	CCR2+ARG1+ infiltrating macrophages arthritis	Figure 5
TUBA1C	84790	CCR2+ARG1+ infiltrating macrophages arthritis	Figure 5
TUBB4B	10383	CCR2+ARG1+ infiltrating macrophages arthritis	Figure 5
TUBB6	84617	CCR2+ARG1+ infiltrating macrophages arthritis	Figure 5
TXN	7295	CCR2+ARG1+ infiltrating macrophages arthritis	Figure 5
TXNRD1	7296	CCR2+ARG1+ infiltrating macrophages arthritis	Figure 5
U2AF1	7307	CCR2+ARG1+ infiltrating macrophages arthritis	Figure 5
UBE2A	7319	CCR2+ARG1+ infiltrating macrophages arthritis	Figure 5
UBE2L3	7332	CCR2+ARG1+ infiltrating macrophages arthritis	Figure 5
UFM1	51569	CCR2+ARG1+ infiltrating macrophages arthritis	Figure 5
UQCR10	29796	CCR2+ARG1+ infiltrating macrophages arthritis	Figure 5
UQCR11	10975	CCR2+ARG1+ infiltrating macrophages arthritis	Figure 5
UQCRB	7381	CCR2+ARG1+ infiltrating macrophages arthritis	Figure 5
UQCRQ	27089	CCR2+ARG1+ infiltrating macrophages arthritis	Figure 5
USMG5	84833	CCR2+ARG1+ infiltrating macrophages arthritis	Figure 5
USP50	373509	CCR2+ARG1+ infiltrating macrophages arthritis	Figure 5
VIM	7431	CCR2+ARG1+ infiltrating macrophages arthritis	Figure 5
YBX1	4904	CCR2+ARG1+ infiltrating macrophages arthritis	Figure 5
YBX3	8531	CCR2+ARG1+ infiltrating macrophages arthritis	Figure 5
YWHAG	7532	CCR2+ARG1+ infiltrating macrophages arthritis	Figure 5
YWHAZ	7534	CCR2+ARG1+ infiltrating macrophages arthritis	Figure 5
ZNF593	51042	CCR2+ARG1+ infiltrating macrophages arthritis	Figure 5
ACTB	60	CCR2+IL1B+ infiltrating macrophages arthritis	Figure 5
ACTG1	71	CCR2+IL1B+ infiltrating macrophages arthritis	Figure 5
ACTR3	10096	CCR2+IL1B+ infiltrating macrophages arthritis	Figure 5
ADAM8	101	CCR2+IL1B+ infiltrating macrophages arthritis	Figure 5
ADORA2B	136	CCR2+IL1B+ infiltrating macrophages arthritis	Figure 5
ADSSL1	122622	CCR2+IL1B+ infiltrating macrophages arthritis	Figure 5
AGPAT4	56895	CCR2+IL1B+ infiltrating macrophages arthritis	Figure 5
ALAS1	211	CCR2+IL1B+ infiltrating macrophages arthritis	Figure 5
ALDOA	226	CCR2+IL1B+ infiltrating macrophages arthritis	Figure 5
ALOX5AP	241	CCR2+IL1B+ infiltrating macrophages arthritis	Figure 5
ANKRD11	29123	CCR2+IL1B+ infiltrating macrophages arthritis	Figure 5
ANXA2	302	CCR2+IL1B+ infiltrating macrophages arthritis	Figure 5
APRT	353	CCR2+IL1B+ infiltrating macrophages arthritis	Figure 5
ARF1	375	CCR2+IL1B+ infiltrating macrophages arthritis	Figure 5
ARF5	381	CCR2+IL1B+ infiltrating macrophages arthritis	Figure 5
ARHGDIB	397	CCR2+IL1B+ infiltrating macrophages arthritis	Figure 5
ARPC1B	10095	CCR2+IL1B+ infiltrating macrophages arthritis	Figure 5
ARPC2	10109	CCR2+IL1B+ infiltrating macrophages arthritis	Figure 5
ARPC3	10094	CCR2+IL1B+ infiltrating macrophages arthritis	Figure 5
ARPC4	10093	CCR2+IL1B+ infiltrating macrophages arthritis	Figure 5
ATF3	467	CCR2+IL1B+ infiltrating macrophages arthritis	Figure 5
ATP5C1	509	CCR2+IL1B+ infiltrating macrophages arthritis	Figure 5
ATP5F1	515	CCR2+IL1B+ infiltrating macrophages arthritis	Figure 5
B4GALNT1	2583	CCR2+IL1B+ infiltrating macrophages arthritis	Figure 5
BAK1	578	CCR2+IL1B+ infiltrating macrophages arthritis	Figure 5
BIN2	51411	CCR2+IL1B+ infiltrating macrophages arthritis	Figure 5
BIRC3	330	CCR2+IL1B+ infiltrating macrophages arthritis	Figure 5
BTF3	689	CCR2+IL1B+ infiltrating macrophages arthritis	Figure 5
BTG1	694	CCR2+IL1B+ infiltrating macrophages arthritis	Figure 5
BTG2	7832	CCR2+IL1B+ infiltrating macrophages arthritis	Figure 5
C19orf38	255809	CCR2+IL1B+ infiltrating macrophages arthritis	Figure 5
C19orf53	28974	CCR2+IL1B+ infiltrating macrophages arthritis	Figure 5
C5AR1	728	CCR2+IL1B+ infiltrating macrophages arthritis	Figure 5
C5orf30	90355	CCR2+IL1B+ infiltrating macrophages arthritis	Figure 5
CAPZA2	830	CCR2+IL1B+ infiltrating macrophages arthritis	Figure 5
CAPZB	832	CCR2+IL1B+ infiltrating macrophages arthritis	Figure 5
CASP6	839	CCR2+IL1B+ infiltrating macrophages arthritis	Figure 5
CCDC12	151903	CCR2+IL1B+ infiltrating macrophages arthritis	Figure 5
CCL13	6357	CCR2+IL1B+ infiltrating macrophages arthritis	Figure 5
CCL3L3	414062	CCR2+IL1B+ infiltrating macrophages arthritis	Figure 5
CCND3	896	CCR2+IL1B+ infiltrating macrophages arthritis	Figure 5
CCNL1	57018	CCR2+IL1B+ infiltrating macrophages arthritis	Figure 5
CCR1	1230	CCR2+IL1B+ infiltrating macrophages arthritis	Figure 5
CCR2	729230	CCR2+IL1B+ infiltrating macrophages arthritis	Figure 5
CCRL2	9034	CCR2+IL1B+ infiltrating macrophages arthritis	Figure 5
CD14	929	CCR2+IL1B+ infiltrating macrophages arthritis	Figure 5
CD52	1043	CCR2+IL1B+ infiltrating macrophages arthritis	Figure 5
CD53	963	CCR2+IL1B+ infiltrating macrophages arthritis	Figure 5
CD86	942	CCR2+IL1B+ infiltrating macrophages arthritis	Figure 5
CDK2AP2	10263	CCR2+IL1B+ infiltrating macrophages arthritis	Figure 5
CDKN1A	1026	CCR2+IL1B+ infiltrating macrophages arthritis	Figure 5
CDKN2D	1032	CCR2+IL1B+ infiltrating macrophages arthritis	Figure 5
CFP	5199	CCR2+IL1B+ infiltrating macrophages arthritis	Figure 5
CHD7	55636	CCR2+IL1B+ infiltrating macrophages arthritis	Figure 5
CHMP4B	128866	CCR2+IL1B+ infiltrating macrophages arthritis	Figure 5
CISD2	493856	CCR2+IL1B+ infiltrating macrophages arthritis	Figure 5
CLEC4A	50856	CCR2+IL1B+ infiltrating macrophages arthritis	Figure 5
CLEC4D	338339	CCR2+IL1B+ infiltrating macrophages arthritis	Figure 5
CLEC4E	26253	CCR2+IL1B+ infiltrating macrophages arthritis	Figure 5
CLEC6A	93978	CCR2+IL1B+ infiltrating macrophages arthritis	Figure 5
CLIC1	1192	CCR2+IL1B+ infiltrating macrophages arthritis	Figure 5
CNN2	1265	CCR2+IL1B+ infiltrating macrophages arthritis	Figure 5
COPE	11316	CCR2+IL1B+ infiltrating macrophages arthritis	Figure 5
CORO1A	11151	CCR2+IL1B+ infiltrating macrophages arthritis	Figure 5
CORO1B	57175	CCR2+IL1B+ infiltrating macrophages arthritis	Figure 5
COTL1	23406	CCR2+IL1B+ infiltrating macrophages arthritis	Figure 5
CSF2RB	1439	CCR2+IL1B+ infiltrating macrophages arthritis	Figure 5
CTSC	1075	CCR2+IL1B+ infiltrating macrophages arthritis	Figure 5
CTSH	1512	CCR2+IL1B+ infiltrating macrophages arthritis	Figure 5
CXCL3	2921	CCR2+IL1B+ infiltrating macrophages arthritis	Figure 5
CYP4F2	8529	CCR2+IL1B+ infiltrating macrophages arthritis	Figure 5
CYTIP	9595	CCR2+IL1B+ infiltrating macrophages arthritis	Figure 5
DDX39A	10212	CCR2+IL1B+ infiltrating macrophages arthritis	Figure 5
DENND4A	10260	CCR2+IL1B+ infiltrating macrophages arthritis	Figure 5
DMKN	93099	CCR2+IL1B+ infiltrating macrophages arthritis	Figure 5
DUSP1	1843	CCR2+IL1B+ infiltrating macrophages arthritis	Figure 5
EIF3F	8665	CCR2+IL1B+ infiltrating macrophages arthritis	Figure 5
EIF3H	8667	CCR2+IL1B+ infiltrating macrophages arthritis	Figure 5
EIF3K	27335	CCR2+IL1B+ infiltrating macrophages arthritis	Figure 5
EIF4A1	1973	CCR2+IL1B+ infiltrating macrophages arthritis	Figure 5
EIF5A	1984	CCR2+IL1B+ infiltrating macrophages arthritis	Figure 5
EMB	133418	CCR2+IL1B+ infiltrating macrophages arthritis	Figure 5
EMD	2010	CCR2+IL1B+ infiltrating macrophages arthritis	Figure 5
EMILIN2	84034	CCR2+IL1B+ infiltrating macrophages arthritis	Figure 5
ENO1	2023	CCR2+IL1B+ infiltrating macrophages arthritis	Figure 5
ERP44	23071	CCR2+IL1B+ infiltrating macrophages arthritis	Figure 5
ESD	2098	CCR2+IL1B+ infiltrating macrophages arthritis	Figure 5
EVL	51466	CCR2+IL1B+ infiltrating macrophages arthritis	Figure 5
F10	2159	CCR2+IL1B+ infiltrating macrophages arthritis	Figure 5
FAM107B	83641	CCR2+IL1B+ infiltrating macrophages arthritis	Figure 5
FAM49B	51571	CCR2+IL1B+ infiltrating macrophages arthritis	Figure 5
FAM96A	84191	CCR2+IL1B+ infiltrating macrophages arthritis	Figure 5
FAU	2197	CCR2+IL1B+ infiltrating macrophages arthritis	Figure 5
FCER1G	2207	CCR2+IL1B+ infiltrating macrophages arthritis	Figure 5
FCGR1A	2209	CCR2+IL1B+ infiltrating macrophages arthritis	Figure 5
FERMT3	83706	CCR2+IL1B+ infiltrating macrophages arthritis	Figure 5
FES	2242	CCR2+IL1B+ infiltrating macrophages arthritis	Figure 5
FGR	2268	CCR2+IL1B+ infiltrating macrophages arthritis	Figure 5
FIS1	51024	CCR2+IL1B+ infiltrating macrophages arthritis	Figure 5
FLOT1	10211	CCR2+IL1B+ infiltrating macrophages arthritis	Figure 5
FOS	2353	CCR2+IL1B+ infiltrating macrophages arthritis	Figure 5
FOSL2	2355	CCR2+IL1B+ infiltrating macrophages arthritis	Figure 5
FXYD5	53827	CCR2+IL1B+ infiltrating macrophages arthritis	Figure 5
FYB	2533	CCR2+IL1B+ infiltrating macrophages arthritis	Figure 5
GADD45B	4616	CCR2+IL1B+ infiltrating macrophages arthritis	Figure 5
GADD45G	10912	CCR2+IL1B+ infiltrating macrophages arthritis	Figure 5
GAPDH	2597	CCR2+IL1B+ infiltrating macrophages arthritis	Figure 5
GCSH	2653	CCR2+IL1B+ infiltrating macrophages arthritis	Figure 5
GDA	9615	CCR2+IL1B+ infiltrating macrophages arthritis	Figure 5
GDI2	2665	CCR2+IL1B+ infiltrating macrophages arthritis	Figure 5
GLIPR2	152007	CCR2+IL1B+ infiltrating macrophages arthritis	Figure 5
GLRX	2745	CCR2+IL1B+ infiltrating macrophages arthritis	Figure 5
GM2A	2760	CCR2+IL1B+ infiltrating macrophages arthritis	Figure 5
GMFG	9535	CCR2+IL1B+ infiltrating macrophages arthritis	Figure 5
GNB2	2783	CCR2+IL1B+ infiltrating macrophages arthritis	Figure 5
GNGT2	2793	CCR2+IL1B+ infiltrating macrophages arthritis	Figure 5
GPR132	29933	CCR2+IL1B+ infiltrating macrophages arthritis	Figure 5
GSDMD	79792	CCR2+IL1B+ infiltrating macrophages arthritis	Figure 5
GSR	2936	CCR2+IL1B+ infiltrating macrophages arthritis	Figure 5
H2AFJ	55766	CCR2+IL1B+ infiltrating macrophages arthritis	Figure 5
H2AFY	9555	CCR2+IL1B+ infiltrating macrophages arthritis	Figure 5
H3F3A	3020	CCR2+IL1B+ infiltrating macrophages arthritis	Figure 5
HCK	3055	CCR2+IL1B+ infiltrating macrophages arthritis	Figure 5
HCLS1	3059	CCR2+IL1B+ infiltrating macrophages arthritis	Figure 5
HEBP1	50865	CCR2+IL1B+ infiltrating macrophages arthritis	Figure 5
HIF1A	3091	CCR2+IL1B+ infiltrating macrophages arthritis	Figure 5
HLA-DMA	3108	CCR2+IL1B+ infiltrating macrophages arthritis	Figure 5
HLA-DMB	3109	CCR2+IL1B+ infiltrating macrophages arthritis	Figure 5
HM13	81502	CCR2+IL1B+ infiltrating macrophages arthritis	Figure 5
HMGCL	3155	CCR2+IL1B+ infiltrating macrophages arthritis	Figure 5
HNRNPA3	220988	CCR2+IL1B+ infiltrating macrophages arthritis	Figure 5
HNRNPDL	9987	CCR2+IL1B+ infiltrating macrophages arthritis	Figure 5
HNRNPK	3190	CCR2+IL1B+ infiltrating macrophages arthritis	Figure 5
HP	3240	CCR2+IL1B+ infiltrating macrophages arthritis	Figure 5
HPCAL1	3241	CCR2+IL1B+ infiltrating macrophages arthritis	Figure 5
HSPA5	3309	CCR2+IL1B+ infiltrating macrophages arthritis	Figure 5
HSPA8	3312	CCR2+IL1B+ infiltrating macrophages arthritis	Figure 5
ID2	3398	CCR2+IL1B+ infiltrating macrophages arthritis	Figure 5
IER3	8870	CCR2+IL1B+ infiltrating macrophages arthritis	Figure 5
IFI16	3428	CCR2+IL1B+ infiltrating macrophages arthritis	Figure 5
IFITM2	10581	CCR2+IL1B+ infiltrating macrophages arthritis	Figure 5
IFITM3	10410	CCR2+IL1B+ infiltrating macrophages arthritis	Figure 5
IFNAR2	3455	CCR2+IL1B+ infiltrating macrophages arthritis	Figure 5
IFNGR1	3459	CCR2+IL1B+ infiltrating macrophages arthritis	Figure 5
IFNGR2	3460	CCR2+IL1B+ infiltrating macrophages arthritis	Figure 5
IFRD1	3475	CCR2+IL1B+ infiltrating macrophages arthritis	Figure 5
IGSF6	10261	CCR2+IL1B+ infiltrating macrophages arthritis	Figure 5
IL17RA	23765	CCR2+IL1B+ infiltrating macrophages arthritis	Figure 5
IL18	3606	CCR2+IL1B+ infiltrating macrophages arthritis	Figure 5
IL1B	3553	CCR2+IL1B+ infiltrating macrophages arthritis	Figure 5
IL1RN	3557	CCR2+IL1B+ infiltrating macrophages arthritis	Figure 5
IRF5	3663	CCR2+IL1B+ infiltrating macrophages arthritis	Figure 5
ISCU	23479	CCR2+IL1B+ infiltrating macrophages arthritis	Figure 5
ITGB2	3689	CCR2+IL1B+ infiltrating macrophages arthritis	Figure 5
ITGB7	3695	CCR2+IL1B+ infiltrating macrophages arthritis	Figure 5
JARID2	3720	CCR2+IL1B+ infiltrating macrophages arthritis	Figure 5
JUN	3725	CCR2+IL1B+ infiltrating macrophages arthritis	Figure 5
JUNB	3726	CCR2+IL1B+ infiltrating macrophages arthritis	Figure 5
KDM6B	23135	CCR2+IL1B+ infiltrating macrophages arthritis	Figure 5
KDM7A	80853	CCR2+IL1B+ infiltrating macrophages arthritis	Figure 5
LDHA	3939	CCR2+IL1B+ infiltrating macrophages arthritis	Figure 5
LGALS3	3958	CCR2+IL1B+ infiltrating macrophages arthritis	Figure 5
LILRB3	11025	CCR2+IL1B+ infiltrating macrophages arthritis	Figure 5
LIMD2	80774	CCR2+IL1B+ infiltrating macrophages arthritis	Figure 5
LITAF	9516	CCR2+IL1B+ infiltrating macrophages arthritis	Figure 5
LMAN2	10960	CCR2+IL1B+ infiltrating macrophages arthritis	Figure 5
LMNB1	4001	CCR2+IL1B+ infiltrating macrophages arthritis	Figure 5
LRP10	26020	CCR2+IL1B+ infiltrating macrophages arthritis	Figure 5
LRRC25	126364	CCR2+IL1B+ infiltrating macrophages arthritis	Figure 5
LRRFIP1	9208	CCR2+IL1B+ infiltrating macrophages arthritis	Figure 5
LSP1	4046	CCR2+IL1B+ infiltrating macrophages arthritis	Figure 5
LTB4R	1241	CCR2+IL1B+ infiltrating macrophages arthritis	Figure 5
LY6E	4061	CCR2+IL1B+ infiltrating macrophages arthritis	Figure 5
LYN	4067	CCR2+IL1B+ infiltrating macrophages arthritis	Figure 5
MANF	7873	CCR2+IL1B+ infiltrating macrophages arthritis	Figure 5
MAP2K3	5606	CCR2+IL1B+ infiltrating macrophages arthritis	Figure 5
MCUB	55013	CCR2+IL1B+ infiltrating macrophages arthritis	Figure 5
MEFV	4210	CCR2+IL1B+ infiltrating macrophages arthritis	Figure 5
MGST1	4257	CCR2+IL1B+ infiltrating macrophages arthritis	Figure 5
MILR1	284021	CCR2+IL1B+ infiltrating macrophages arthritis	Figure 5
MMP19	4327	CCR2+IL1B+ infiltrating macrophages arthritis	Figure 5
MPEG1	219972	CCR2+IL1B+ infiltrating macrophages arthritis	Figure 5
MRPL33	9553	CCR2+IL1B+ infiltrating macrophages arthritis	Figure 5
MRPL52	122704	CCR2+IL1B+ infiltrating macrophages arthritis	Figure 5
MSR1	4481	CCR2+IL1B+ infiltrating macrophages arthritis	Figure 5
MSRB1	51734	CCR2+IL1B+ infiltrating macrophages arthritis	Figure 5
MXD1	4084	CCR2+IL1B+ infiltrating macrophages arthritis	Figure 5
MYD88	4615	CCR2+IL1B+ infiltrating macrophages arthritis	Figure 5
MYL12A	10627	CCR2+IL1B+ infiltrating macrophages arthritis	Figure 5
MYL12B	103910	CCR2+IL1B+ infiltrating macrophages arthritis	Figure 5
NAPSA	9476	CCR2+IL1B+ infiltrating macrophages arthritis	Figure 5
NCF2	4688	CCR2+IL1B+ infiltrating macrophages arthritis	Figure 5
NCF4	4689	CCR2+IL1B+ infiltrating macrophages arthritis	Figure 5
NDEL1	81565	CCR2+IL1B+ infiltrating macrophages arthritis	Figure 5
NDUFA3	4696	CCR2+IL1B+ infiltrating macrophages arthritis	Figure 5
NFE2L2	4780	CCR2+IL1B+ infiltrating macrophages arthritis	Figure 5
NFKBIA	4792	CCR2+IL1B+ infiltrating macrophages arthritis	Figure 5
NFKBIB	4793	CCR2+IL1B+ infiltrating macrophages arthritis	Figure 5
NFKBIZ	64332	CCR2+IL1B+ infiltrating macrophages arthritis	Figure 5
NMI	9111	CCR2+IL1B+ infiltrating macrophages arthritis	Figure 5
NOP53	29997	CCR2+IL1B+ infiltrating macrophages arthritis	Figure 5
NR4A1	3164	CCR2+IL1B+ infiltrating macrophages arthritis	Figure 5
NR4A2	4929	CCR2+IL1B+ infiltrating macrophages arthritis	Figure 5
NRROS	375387	CCR2+IL1B+ infiltrating macrophages arthritis	Figure 5
OSM	5008	CCR2+IL1B+ infiltrating macrophages arthritis	Figure 5
PDE4B	5142	CCR2+IL1B+ infiltrating macrophages arthritis	Figure 5
PDIA6	10130	CCR2+IL1B+ infiltrating macrophages arthritis	Figure 5
PGK1	5230	CCR2+IL1B+ infiltrating macrophages arthritis	Figure 5
PHLDA1	22822	CCR2+IL1B+ infiltrating macrophages arthritis	Figure 5
PICALM	8301	CCR2+IL1B+ infiltrating macrophages arthritis	Figure 5
PID1	55022	CCR2+IL1B+ infiltrating macrophages arthritis	Figure 5
PIM1	5292	CCR2+IL1B+ infiltrating macrophages arthritis	Figure 5
PITPNA	5306	CCR2+IL1B+ infiltrating macrophages arthritis	Figure 5
PKM	5315	CCR2+IL1B+ infiltrating macrophages arthritis	Figure 5
PLA2G7	7941	CCR2+IL1B+ infiltrating macrophages arthritis	Figure 5
PLAC8	51316	CCR2+IL1B+ infiltrating macrophages arthritis	Figure 5
PLAUR	5329	CCR2+IL1B+ infiltrating macrophages arthritis	Figure 5
PLBD1	79887	CCR2+IL1B+ infiltrating macrophages arthritis	Figure 5
PLD4	122618	CCR2+IL1B+ infiltrating macrophages arthritis	Figure 5
PLEK	5341	CCR2+IL1B+ infiltrating macrophages arthritis	Figure 5
PLIN2	123	CCR2+IL1B+ infiltrating macrophages arthritis	Figure 5
POLD4	57804	CCR2+IL1B+ infiltrating macrophages arthritis	Figure 5
POR	5447	CCR2+IL1B+ infiltrating macrophages arthritis	Figure 5
PPP1CA	5499	CCR2+IL1B+ infiltrating macrophages arthritis	Figure 5
PPP1R15A	23645	CCR2+IL1B+ infiltrating macrophages arthritis	Figure 5
PPP4C	5531	CCR2+IL1B+ infiltrating macrophages arthritis	Figure 5
PPT1	5538	CCR2+IL1B+ infiltrating macrophages arthritis	Figure 5
PRDX5	25824	CCR2+IL1B+ infiltrating macrophages arthritis	Figure 5
PRDX6	9588	CCR2+IL1B+ infiltrating macrophages arthritis	Figure 5
PSMA1	5682	CCR2+IL1B+ infiltrating macrophages arthritis	Figure 5
PSMA7	5688	CCR2+IL1B+ infiltrating macrophages arthritis	Figure 5
PSMB10	5699	CCR2+IL1B+ infiltrating macrophages arthritis	Figure 5
PSMB8	5696	CCR2+IL1B+ infiltrating macrophages arthritis	Figure 5
PSMB9	5698	CCR2+IL1B+ infiltrating macrophages arthritis	Figure 5
PSME1	5720	CCR2+IL1B+ infiltrating macrophages arthritis	Figure 5
PSME2	5721	CCR2+IL1B+ infiltrating macrophages arthritis	Figure 5
PSTPIP1	9051	CCR2+IL1B+ infiltrating macrophages arthritis	Figure 5
PTPN1	5770	CCR2+IL1B+ infiltrating macrophages arthritis	Figure 5
PTPN6	5777	CCR2+IL1B+ infiltrating macrophages arthritis	Figure 5
PTPRC	5788	CCR2+IL1B+ infiltrating macrophages arthritis	Figure 5
PXK	54899	CCR2+IL1B+ infiltrating macrophages arthritis	Figure 5
PYCARD	29108	CCR2+IL1B+ infiltrating macrophages arthritis	Figure 5
RAB32	10981	CCR2+IL1B+ infiltrating macrophages arthritis	Figure 5
RAC2	5880	CCR2+IL1B+ infiltrating macrophages arthritis	Figure 5
RBM3	5935	CCR2+IL1B+ infiltrating macrophages arthritis	Figure 5
RBM39	9584	CCR2+IL1B+ infiltrating macrophages arthritis	Figure 5
RGCC	28984	CCR2+IL1B+ infiltrating macrophages arthritis	Figure 5
RGS2	5997	CCR2+IL1B+ infiltrating macrophages arthritis	Figure 5
RHOG	391	CCR2+IL1B+ infiltrating macrophages arthritis	Figure 5
RNF149	284996	CCR2+IL1B+ infiltrating macrophages arthritis	Figure 5
RNH1	6050	CCR2+IL1B+ infiltrating macrophages arthritis	Figure 5
RNPEP	6051	CCR2+IL1B+ infiltrating macrophages arthritis	Figure 5
RPL10	6134	CCR2+IL1B+ infiltrating macrophages arthritis	Figure 5
RPL13	6137	CCR2+IL1B+ infiltrating macrophages arthritis	Figure 5
RPL15	6138	CCR2+IL1B+ infiltrating macrophages arthritis	Figure 5
RPL17	6139	CCR2+IL1B+ infiltrating macrophages arthritis	Figure 5
RPL18	6141	CCR2+IL1B+ infiltrating macrophages arthritis	Figure 5
RPL18A	6142	CCR2+IL1B+ infiltrating macrophages arthritis	Figure 5
RPL19	6143	CCR2+IL1B+ infiltrating macrophages arthritis	Figure 5
RPL24	6152	CCR2+IL1B+ infiltrating macrophages arthritis	Figure 5
RPL27	6155	CCR2+IL1B+ infiltrating macrophages arthritis	Figure 5
RPL27A	6157	CCR2+IL1B+ infiltrating macrophages arthritis	Figure 5
RPL34	6164	CCR2+IL1B+ infiltrating macrophages arthritis	Figure 5
RPL36AL	6166	CCR2+IL1B+ infiltrating macrophages arthritis	Figure 5
RPL4	6124	CCR2+IL1B+ infiltrating macrophages arthritis	Figure 5
RPL8	6132	CCR2+IL1B+ infiltrating macrophages arthritis	Figure 5
RPL9	6133	CCR2+IL1B+ infiltrating macrophages arthritis	Figure 5
RPLP0	6175	CCR2+IL1B+ infiltrating macrophages arthritis	Figure 5
RPS14	6208	CCR2+IL1B+ infiltrating macrophages arthritis	Figure 5
RPS15A	6210	CCR2+IL1B+ infiltrating macrophages arthritis	Figure 5
RPS16	6217	CCR2+IL1B+ infiltrating macrophages arthritis	Figure 5
RPS18	6222	CCR2+IL1B+ infiltrating macrophages arthritis	Figure 5
RPS19	6223	CCR2+IL1B+ infiltrating macrophages arthritis	Figure 5
RPS27	6232	CCR2+IL1B+ infiltrating macrophages arthritis	Figure 5
RPS27A	6233	CCR2+IL1B+ infiltrating macrophages arthritis	Figure 5
RPS3	6188	CCR2+IL1B+ infiltrating macrophages arthritis	Figure 5
RPS6	6194	CCR2+IL1B+ infiltrating macrophages arthritis	Figure 5
RPS7	6201	CCR2+IL1B+ infiltrating macrophages arthritis	Figure 5
RPS9	6203	CCR2+IL1B+ infiltrating macrophages arthritis	Figure 5
RPSA	3921	CCR2+IL1B+ infiltrating macrophages arthritis	Figure 5
RUNX3	864	CCR2+IL1B+ infiltrating macrophages arthritis	Figure 5
S100A11	6282	CCR2+IL1B+ infiltrating macrophages arthritis	Figure 5
SAMHD1	25939	CCR2+IL1B+ infiltrating macrophages arthritis	Figure 5
SBNO2	22904	CCR2+IL1B+ infiltrating macrophages arthritis	Figure 5
SCAND1	51282	CCR2+IL1B+ infiltrating macrophages arthritis	Figure 5
SDE2	163859	CCR2+IL1B+ infiltrating macrophages arthritis	Figure 5
SEC61B	10952	CCR2+IL1B+ infiltrating macrophages arthritis	Figure 5
SEC61G	23480	CCR2+IL1B+ infiltrating macrophages arthritis	Figure 5
SELPLG	6404	CCR2+IL1B+ infiltrating macrophages arthritis	Figure 5
SERP1	27230	CCR2+IL1B+ infiltrating macrophages arthritis	Figure 5
SF3B1	23451	CCR2+IL1B+ infiltrating macrophages arthritis	Figure 5
SF3B6	51639	CCR2+IL1B+ infiltrating macrophages arthritis	Figure 5
SHISA5	51246	CCR2+IL1B+ infiltrating macrophages arthritis	Figure 5
SIRPB1	10326	CCR2+IL1B+ infiltrating macrophages arthritis	Figure 5
SKAP2	8935	CCR2+IL1B+ infiltrating macrophages arthritis	Figure 5
SLC15A3	51296	CCR2+IL1B+ infiltrating macrophages arthritis	Figure 5
SLC16A3	9123	CCR2+IL1B+ infiltrating macrophages arthritis	Figure 5
SLC25A5	292	CCR2+IL1B+ infiltrating macrophages arthritis	Figure 5
SLC7A11	23657	CCR2+IL1B+ infiltrating macrophages arthritis	Figure 5
SLFN5	162394	CCR2+IL1B+ infiltrating macrophages arthritis	Figure 5
SMIM3	85027	CCR2+IL1B+ infiltrating macrophages arthritis	Figure 5
SMOX	54498	CCR2+IL1B+ infiltrating macrophages arthritis	Figure 5
SMPDL3A	10924	CCR2+IL1B+ infiltrating macrophages arthritis	Figure 5
SNX1	6642	CCR2+IL1B+ infiltrating macrophages arthritis	Figure 5
SOCS3	9021	CCR2+IL1B+ infiltrating macrophages arthritis	Figure 5
SOD2	6648	CCR2+IL1B+ infiltrating macrophages arthritis	Figure 5
SPCS2	9789	CCR2+IL1B+ infiltrating macrophages arthritis	Figure 5
SRGN	5552	CCR2+IL1B+ infiltrating macrophages arthritis	Figure 5
SRSF3	6428	CCR2+IL1B+ infiltrating macrophages arthritis	Figure 5
SRSF5	6430	CCR2+IL1B+ infiltrating macrophages arthritis	Figure 5
SSR2	6746	CCR2+IL1B+ infiltrating macrophages arthritis	Figure 5
ST3GAL4	6484	CCR2+IL1B+ infiltrating macrophages arthritis	Figure 5
SUB1	10923	CCR2+IL1B+ infiltrating macrophages arthritis	Figure 5
SYS1	90196	CCR2+IL1B+ infiltrating macrophages arthritis	Figure 5
TALDO1	6888	CCR2+IL1B+ infiltrating macrophages arthritis	Figure 5
TARM1	441864	CCR2+IL1B+ infiltrating macrophages arthritis	Figure 5
TGFB1	7040	CCR2+IL1B+ infiltrating macrophages arthritis	Figure 5
TGFBI	7045	CCR2+IL1B+ infiltrating macrophages arthritis	Figure 5
TGIF1	7050	CCR2+IL1B+ infiltrating macrophages arthritis	Figure 5
TGM2	7052	CCR2+IL1B+ infiltrating macrophages arthritis	Figure 5
THBS1	7057	CCR2+IL1B+ infiltrating macrophages arthritis	Figure 5
TKT	7086	CCR2+IL1B+ infiltrating macrophages arthritis	Figure 5
TLR2	7097	CCR2+IL1B+ infiltrating macrophages arthritis	Figure 5
TM6SF1	53346	CCR2+IL1B+ infiltrating macrophages arthritis	Figure 5
TMA7	51372	CCR2+IL1B+ infiltrating macrophages arthritis	Figure 5
TMBIM6	7009	CCR2+IL1B+ infiltrating macrophages arthritis	Figure 5
TMED2	10959	CCR2+IL1B+ infiltrating macrophages arthritis	Figure 5
TMED5	50999	CCR2+IL1B+ infiltrating macrophages arthritis	Figure 5
TMEM14C	51522	CCR2+IL1B+ infiltrating macrophages arthritis	Figure 5
TMEM167A	153339	CCR2+IL1B+ infiltrating macrophages arthritis	Figure 5
TMEM258	746	CCR2+IL1B+ infiltrating macrophages arthritis	Figure 5
TMSB10	9168	CCR2+IL1B+ infiltrating macrophages arthritis	Figure 5
TNFRSF1A	7132	CCR2+IL1B+ infiltrating macrophages arthritis	Figure 5
TOR1A	1861	CCR2+IL1B+ infiltrating macrophages arthritis	Figure 5
TOR1AIP1	26092	CCR2+IL1B+ infiltrating macrophages arthritis	Figure 5
TPD52	7163	CCR2+IL1B+ infiltrating macrophages arthritis	Figure 5
TPM4	7171	CCR2+IL1B+ infiltrating macrophages arthritis	Figure 5
TPST2	8459	CCR2+IL1B+ infiltrating macrophages arthritis	Figure 5
TRAF1	7185	CCR2+IL1B+ infiltrating macrophages arthritis	Figure 5
TRAM1	23471	CCR2+IL1B+ infiltrating macrophages arthritis	Figure 5
TREM1	54210	CCR2+IL1B+ infiltrating macrophages arthritis	Figure 5
TRIB1	10221	CCR2+IL1B+ infiltrating macrophages arthritis	Figure 5
TRPS1	7227	CCR2+IL1B+ infiltrating macrophages arthritis	Figure 5
TSPO	706	CCR2+IL1B+ infiltrating macrophages arthritis	Figure 5
TWF2	11344	CCR2+IL1B+ infiltrating macrophages arthritis	Figure 5
TYROBP	7305	CCR2+IL1B+ infiltrating macrophages arthritis	Figure 5
UBA52	7311	CCR2+IL1B+ infiltrating macrophages arthritis	Figure 5
UBC	7316	CCR2+IL1B+ infiltrating macrophages arthritis	Figure 5
UBE2D3	7323	CCR2+IL1B+ infiltrating macrophages arthritis	Figure 5
UBE2L3	7332	CCR2+IL1B+ infiltrating macrophages arthritis	Figure 5
UBE2N	7334	CCR2+IL1B+ infiltrating macrophages arthritis	Figure 5
UCK2	7371	CCR2+IL1B+ infiltrating macrophages arthritis	Figure 5
UCP2	7351	CCR2+IL1B+ infiltrating macrophages arthritis	Figure 5
UQCRC1	7384	CCR2+IL1B+ infiltrating macrophages arthritis	Figure 5
VAMP4	8674	CCR2+IL1B+ infiltrating macrophages arthritis	Figure 5
VASP	7408	CCR2+IL1B+ infiltrating macrophages arthritis	Figure 5
VCAN	1462	CCR2+IL1B+ infiltrating macrophages arthritis	Figure 5
VMP1	81671	CCR2+IL1B+ infiltrating macrophages arthritis	Figure 5
XBP1	7494	CCR2+IL1B+ infiltrating macrophages arthritis	Figure 5
ZBP1	81030	CCR2+IL1B+ infiltrating macrophages arthritis	Figure 5
ZEB2	9839	CCR2+IL1B+ infiltrating macrophages arthritis	Figure 5
ZFP36	7538	CCR2+IL1B+ infiltrating macrophages arthritis	Figure 5
ZNF705A	440077	CCR2+IL1B+ infiltrating macrophages arthritis	Figure 5
ZYX	7791	CCR2+IL1B+ infiltrating macrophages arthritis	Figure 5
ABCA1	19	CX3CR1+ lining macrophages arthritis	Figure 5
ABHD12	26090	CX3CR1+ lining macrophages arthritis	Figure 5
ADAM15	8751	CX3CR1+ lining macrophages arthritis	Figure 5
ADGRE5	976	CX3CR1+ lining macrophages arthritis	Figure 5
AHNAK2	113146	CX3CR1+ lining macrophages arthritis	Figure 5
AKR1B1	231	CX3CR1+ lining macrophages arthritis	Figure 5
ALDH2	217	CX3CR1+ lining macrophages arthritis	Figure 5
ALOX5	240	CX3CR1+ lining macrophages arthritis	Figure 5
ANG	283	CX3CR1+ lining macrophages arthritis	Figure 5
ANXA3	306	CX3CR1+ lining macrophages arthritis	Figure 5
APOE	348	CX3CR1+ lining macrophages arthritis	Figure 5
APP	351	CX3CR1+ lining macrophages arthritis	Figure 5
ARL11	115761	CX3CR1+ lining macrophages arthritis	Figure 5
ARSB	411	CX3CR1+ lining macrophages arthritis	Figure 5
ASAH1	427	CX3CR1+ lining macrophages arthritis	Figure 5
ASS1	445	CX3CR1+ lining macrophages arthritis	Figure 5
ATP6AP1	537	CX3CR1+ lining macrophages arthritis	Figure 5
ATRAID	51374	CX3CR1+ lining macrophages arthritis	Figure 5
AXL	558	CX3CR1+ lining macrophages arthritis	Figure 5
B2M	567	CX3CR1+ lining macrophages arthritis	Figure 5
BCL2A1	597	CX3CR1+ lining macrophages arthritis	Figure 5
BIN1	274	CX3CR1+ lining macrophages arthritis	Figure 5
BLNK	29760	CX3CR1+ lining macrophages arthritis	Figure 5
BLVRB	645	CX3CR1+ lining macrophages arthritis	Figure 5
BMP2K	55589	CX3CR1+ lining macrophages arthritis	Figure 5
C1QA	712	CX3CR1+ lining macrophages arthritis	Figure 5
C1QB	713	CX3CR1+ lining macrophages arthritis	Figure 5
C1QC	714	CX3CR1+ lining macrophages arthritis	Figure 5
C3AR1	719	CX3CR1+ lining macrophages arthritis	Figure 5
C3orf70	285382	CX3CR1+ lining macrophages arthritis	Figure 5
C4B	721	CX3CR1+ lining macrophages arthritis	Figure 5
C9orf3	84909	CX3CR1+ lining macrophages arthritis	Figure 5
CAMK1	8536	CX3CR1+ lining macrophages arthritis	Figure 5
CC2D1B	200014	CX3CR1+ lining macrophages arthritis	Figure 5
CCL3L3	414062	CX3CR1+ lining macrophages arthritis	Figure 5
CD109	135228	CX3CR1+ lining macrophages arthritis	Figure 5
CD151	977	CX3CR1+ lining macrophages arthritis	Figure 5
CD37	951	CX3CR1+ lining macrophages arthritis	Figure 5
CD40	958	CX3CR1+ lining macrophages arthritis	Figure 5
CD63	967	CX3CR1+ lining macrophages arthritis	Figure 5
CD83	9308	CX3CR1+ lining macrophages arthritis	Figure 5
CD84	8832	CX3CR1+ lining macrophages arthritis	Figure 5
CD9	928	CX3CR1+ lining macrophages arthritis	Figure 5
CDKN2C	1031	CX3CR1+ lining macrophages arthritis	Figure 5
CEBPA	1050	CX3CR1+ lining macrophages arthritis	Figure 5
CEBPG	1054	CX3CR1+ lining macrophages arthritis	Figure 5
CEBPZOS	100505876	CX3CR1+ lining macrophages arthritis	Figure 5
CFH	3075	CX3CR1+ lining macrophages arthritis	Figure 5
CHD9	80205	CX3CR1+ lining macrophages arthritis	Figure 5
CHST1	8534	CX3CR1+ lining macrophages arthritis	Figure 5
CLEC12A	160364	CX3CR1+ lining macrophages arthritis	Figure 5
CLIC4	25932	CX3CR1+ lining macrophages arthritis	Figure 5
COLEC12	81035	CX3CR1+ lining macrophages arthritis	Figure 5
COMMD10	51397	CX3CR1+ lining macrophages arthritis	Figure 5
COMT	1312	CX3CR1+ lining macrophages arthritis	Figure 5
COTL1	23406	CX3CR1+ lining macrophages arthritis	Figure 5
CREG1	8804	CX3CR1+ lining macrophages arthritis	Figure 5
CRLF2	64109	CX3CR1+ lining macrophages arthritis	Figure 5
CSF1R	1436	CX3CR1+ lining macrophages arthritis	Figure 5
CSPG4	1464	CX3CR1+ lining macrophages arthritis	Figure 5
CST3	1471	CX3CR1+ lining macrophages arthritis	Figure 5
CTSA	5476	CX3CR1+ lining macrophages arthritis	Figure 5
CTSB	1508	CX3CR1+ lining macrophages arthritis	Figure 5
CTSD	1509	CX3CR1+ lining macrophages arthritis	Figure 5
CTSF	8722	CX3CR1+ lining macrophages arthritis	Figure 5
CTSS	1520	CX3CR1+ lining macrophages arthritis	Figure 5
CX3CR1	1524	CX3CR1+ lining macrophages arthritis	Figure 5
CYB5A	1528	CX3CR1+ lining macrophages arthritis	Figure 5
CYFIP1	23191	CX3CR1+ lining macrophages arthritis	Figure 5
DDX3X	1654	CX3CR1+ lining macrophages arthritis	Figure 5
DHRS3	9249	CX3CR1+ lining macrophages arthritis	Figure 5
DHRS7	51635	CX3CR1+ lining macrophages arthritis	Figure 5
DNASE2	1777	CX3CR1+ lining macrophages arthritis	Figure 5
DOK3	79930	CX3CR1+ lining macrophages arthritis	Figure 5
DPP7	29952	CX3CR1+ lining macrophages arthritis	Figure 5
DSTN	11034	CX3CR1+ lining macrophages arthritis	Figure 5
DTNBP1	84062	CX3CR1+ lining macrophages arthritis	Figure 5
DUSP3	1845	CX3CR1+ lining macrophages arthritis	Figure 5
ECM1	1893	CX3CR1+ lining macrophages arthritis	Figure 5
ECSCR	641700	CX3CR1+ lining macrophages arthritis	Figure 5
EGR1	1958	CX3CR1+ lining macrophages arthritis	Figure 5
ELMO1	9844	CX3CR1+ lining macrophages arthritis	Figure 5
EMP3	2014	CX3CR1+ lining macrophages arthritis	Figure 5
ENPP1	5167	CX3CR1+ lining macrophages arthritis	Figure 5
ENTPD1	953	CX3CR1+ lining macrophages arthritis	Figure 5
ERGIC3	51614	CX3CR1+ lining macrophages arthritis	Figure 5
F11R	50848	CX3CR1+ lining macrophages arthritis	Figure 5
FABP3	2170	CX3CR1+ lining macrophages arthritis	Figure 5
FAM213B	127281	CX3CR1+ lining macrophages arthritis	Figure 5
FAM3C	10447	CX3CR1+ lining macrophages arthritis	Figure 5
FBXW4	6468	CX3CR1+ lining macrophages arthritis	Figure 5
FCGRT	2217	CX3CR1+ lining macrophages arthritis	Figure 5
FCHSD2	9873	CX3CR1+ lining macrophages arthritis	Figure 5
FERMT2	10979	CX3CR1+ lining macrophages arthritis	Figure 5
FEZ2	9637	CX3CR1+ lining macrophages arthritis	Figure 5
FN1	2335	CX3CR1+ lining macrophages arthritis	Figure 5
FOLR2	2350	CX3CR1+ lining macrophages arthritis	Figure 5
FOSB	2354	CX3CR1+ lining macrophages arthritis	Figure 5
FTH1	2495	CX3CR1+ lining macrophages arthritis	Figure 5
FTL	2512	CX3CR1+ lining macrophages arthritis	Figure 5
FUCA1	2517	CX3CR1+ lining macrophages arthritis	Figure 5
GAS6	2621	CX3CR1+ lining macrophages arthritis	Figure 5
GLMP	112770	CX3CR1+ lining macrophages arthritis	Figure 5
GLTP	51228	CX3CR1+ lining macrophages arthritis	Figure 5
GLUL	2752	CX3CR1+ lining macrophages arthritis	Figure 5
GNA15	2769	CX3CR1+ lining macrophages arthritis	Figure 5
GNAS	2778	CX3CR1+ lining macrophages arthritis	Figure 5
GNG5	2787	CX3CR1+ lining macrophages arthritis	Figure 5
GNS	2799	CX3CR1+ lining macrophages arthritis	Figure 5
GPR34	2857	CX3CR1+ lining macrophages arthritis	Figure 5
GPX1	2876	CX3CR1+ lining macrophages arthritis	Figure 5
GPX4	2879	CX3CR1+ lining macrophages arthritis	Figure 5
GRN	2896	CX3CR1+ lining macrophages arthritis	Figure 5
GUSB	2990	CX3CR1+ lining macrophages arthritis	Figure 5
HEXA	3073	CX3CR1+ lining macrophages arthritis	Figure 5
HEXB	3074	CX3CR1+ lining macrophages arthritis	Figure 5
HLA-A	3105	CX3CR1+ lining macrophages arthritis	Figure 5
HPGD	3248	CX3CR1+ lining macrophages arthritis	Figure 5
HPGDS	27306	CX3CR1+ lining macrophages arthritis	Figure 5
HSBP1	3281	CX3CR1+ lining macrophages arthritis	Figure 5
IER2	9592	CX3CR1+ lining macrophages arthritis	Figure 5
IGF1	3479	CX3CR1+ lining macrophages arthritis	Figure 5
IL11RA	3590	CX3CR1+ lining macrophages arthritis	Figure 5
ITGAV	3685	CX3CR1+ lining macrophages arthritis	Figure 5
ITGB1	3688	CX3CR1+ lining macrophages arthritis	Figure 5
ITGB2	3689	CX3CR1+ lining macrophages arthritis	Figure 5
ITGB5	3693	CX3CR1+ lining macrophages arthritis	Figure 5
ITM2B	9445	CX3CR1+ lining macrophages arthritis	Figure 5
ITM2C	81618	CX3CR1+ lining macrophages arthritis	Figure 5
KCNK13	56659	CX3CR1+ lining macrophages arthritis	Figure 5
KLC1	3831	CX3CR1+ lining macrophages arthritis	Figure 5
KLF2	10365	CX3CR1+ lining macrophages arthritis	Figure 5
KLF4	9314	CX3CR1+ lining macrophages arthritis	Figure 5
KLHL6	89857	CX3CR1+ lining macrophages arthritis	Figure 5
LAMP1	3916	CX3CR1+ lining macrophages arthritis	Figure 5
LAMP2	3920	CX3CR1+ lining macrophages arthritis	Figure 5
LAMTOR1	55004	CX3CR1+ lining macrophages arthritis	Figure 5
LAPTM4A	9741	CX3CR1+ lining macrophages arthritis	Figure 5
LGALS9B	284194	CX3CR1+ lining macrophages arthritis	Figure 5
LGMN	5641	CX3CR1+ lining macrophages arthritis	Figure 5
LIPA	3988	CX3CR1+ lining macrophages arthritis	Figure 5
LMO2	4005	CX3CR1+ lining macrophages arthritis	Figure 5
LPCAT2	54947	CX3CR1+ lining macrophages arthritis	Figure 5
LRP1	4035	CX3CR1+ lining macrophages arthritis	Figure 5
LTC4S	4056	CX3CR1+ lining macrophages arthritis	Figure 5
LUZP1	7798	CX3CR1+ lining macrophages arthritis	Figure 5
LY86	9450	CX3CR1+ lining macrophages arthritis	Figure 5
LYL1	4066	CX3CR1+ lining macrophages arthritis	Figure 5
LYVE1	10894	CX3CR1+ lining macrophages arthritis	Figure 5
LYZ	4069	CX3CR1+ lining macrophages arthritis	Figure 5
MACF1	23499	CX3CR1+ lining macrophages arthritis	Figure 5
MAF	4094	CX3CR1+ lining macrophages arthritis	Figure 5
MAN2B1	4125	CX3CR1+ lining macrophages arthritis	Figure 5
MAP1LC3A	84557	CX3CR1+ lining macrophages arthritis	Figure 5
MAPK3	5595	CX3CR1+ lining macrophages arthritis	Figure 5
MARCKS	4082	CX3CR1+ lining macrophages arthritis	Figure 5
MDH1	4190	CX3CR1+ lining macrophages arthritis	Figure 5
MEF2A	4205	CX3CR1+ lining macrophages arthritis	Figure 5
MEF2C	4208	CX3CR1+ lining macrophages arthritis	Figure 5
MFGE8	4240	CX3CR1+ lining macrophages arthritis	Figure 5
MGST1	4257	CX3CR1+ lining macrophages arthritis	Figure 5
MGST3	4259	CX3CR1+ lining macrophages arthritis	Figure 5
MOB2	81532	CX3CR1+ lining macrophages arthritis	Figure 5
MPP1	4354	CX3CR1+ lining macrophages arthritis	Figure 5
MS4A7	58475	CX3CR1+ lining macrophages arthritis	Figure 5
MT-ND2	4536	CX3CR1+ lining macrophages arthritis	Figure 5
MTDH	92140	CX3CR1+ lining macrophages arthritis	Figure 5
MTUS1	57509	CX3CR1+ lining macrophages arthritis	Figure 5
NAGK	55577	CX3CR1+ lining macrophages arthritis	Figure 5
NCF1	653361	CX3CR1+ lining macrophages arthritis	Figure 5
NECAP2	55707	CX3CR1+ lining macrophages arthritis	Figure 5
NFIA	4774	CX3CR1+ lining macrophages arthritis	Figure 5
NFIC	4782	CX3CR1+ lining macrophages arthritis	Figure 5
NINJ1	4814	CX3CR1+ lining macrophages arthritis	Figure 5
NPC2	10577	CX3CR1+ lining macrophages arthritis	Figure 5
NPL	80896	CX3CR1+ lining macrophages arthritis	Figure 5
NPTN	27020	CX3CR1+ lining macrophages arthritis	Figure 5
NRP1	8829	CX3CR1+ lining macrophages arthritis	Figure 5
NTPCR	84284	CX3CR1+ lining macrophages arthritis	Figure 5
NUCB1	4924	CX3CR1+ lining macrophages arthritis	Figure 5
NUPR1	26471	CX3CR1+ lining macrophages arthritis	Figure 5
OLFML3	56944	CX3CR1+ lining macrophages arthritis	Figure 5
OPHN1	4983	CX3CR1+ lining macrophages arthritis	Figure 5
P2RX4	5025	CX3CR1+ lining macrophages arthritis	Figure 5
P2RY12	64805	CX3CR1+ lining macrophages arthritis	Figure 5
P2RY6	5031	CX3CR1+ lining macrophages arthritis	Figure 5
PALD1	27143	CX3CR1+ lining macrophages arthritis	Figure 5
PBXIP1	57326	CX3CR1+ lining macrophages arthritis	Figure 5
PDLIM2	64236	CX3CR1+ lining macrophages arthritis	Figure 5
PDLIM7	9260	CX3CR1+ lining macrophages arthritis	Figure 5
PEPD	5184	CX3CR1+ lining macrophages arthritis	Figure 5
PKIB	5570	CX3CR1+ lining macrophages arthritis	Figure 5
PLA2G15	23659	CX3CR1+ lining macrophages arthritis	Figure 5
PLA2G16	11145	CX3CR1+ lining macrophages arthritis	Figure 5
PLBD2	196463	CX3CR1+ lining macrophages arthritis	Figure 5
PLOD1	5351	CX3CR1+ lining macrophages arthritis	Figure 5
PLTP	5360	CX3CR1+ lining macrophages arthritis	Figure 5
PLXNB2	23654	CX3CR1+ lining macrophages arthritis	Figure 5
PMEPA1	56937	CX3CR1+ lining macrophages arthritis	Figure 5
PMP22	5376	CX3CR1+ lining macrophages arthritis	Figure 5
PNKD	25953	CX3CR1+ lining macrophages arthritis	Figure 5
POLR2E	5434	CX3CR1+ lining macrophages arthritis	Figure 5
PON2	5445	CX3CR1+ lining macrophages arthritis	Figure 5
PON3	5446	CX3CR1+ lining macrophages arthritis	Figure 5
PRUNE2	158471	CX3CR1+ lining macrophages arthritis	Figure 5
PTPRA	5786	CX3CR1+ lining macrophages arthritis	Figure 5
QKI	9444	CX3CR1+ lining macrophages arthritis	Figure 5
QPCT	25797	CX3CR1+ lining macrophages arthritis	Figure 5
RAB11A	8766	CX3CR1+ lining macrophages arthritis	Figure 5
RAB11FIP5	26056	CX3CR1+ lining macrophages arthritis	Figure 5
RAB31	11031	CX3CR1+ lining macrophages arthritis	Figure 5
RAB3IL1	5866	CX3CR1+ lining macrophages arthritis	Figure 5
RABAC1	10567	CX3CR1+ lining macrophages arthritis	Figure 5
RASGEF1B	153020	CX3CR1+ lining macrophages arthritis	Figure 5
RASGRP3	25780	CX3CR1+ lining macrophages arthritis	Figure 5
RENBP	5973	CX3CR1+ lining macrophages arthritis	Figure 5
RFTN1	23180	CX3CR1+ lining macrophages arthritis	Figure 5
RGS10	6001	CX3CR1+ lining macrophages arthritis	Figure 5
RHOA	387	CX3CR1+ lining macrophages arthritis	Figure 5
RHOB	388	CX3CR1+ lining macrophages arthritis	Figure 5
RHOC	389	CX3CR1+ lining macrophages arthritis	Figure 5
RIN2	54453	CX3CR1+ lining macrophages arthritis	Figure 5
RNASE4	6038	CX3CR1+ lining macrophages arthritis	Figure 5
RNASET2	8635	CX3CR1+ lining macrophages arthritis	Figure 5
RNF13	11342	CX3CR1+ lining macrophages arthritis	Figure 5
RTCB	51493	CX3CR1+ lining macrophages arthritis	Figure 5
S100A1	6271	CX3CR1+ lining macrophages arthritis	Figure 5
S100A13	6284	CX3CR1+ lining macrophages arthritis	Figure 5
S100B	6285	CX3CR1+ lining macrophages arthritis	Figure 5
S1PR1	1901	CX3CR1+ lining macrophages arthritis	Figure 5
SAMD9L	219285	CX3CR1+ lining macrophages arthritis	Figure 5
SARAF	51669	CX3CR1+ lining macrophages arthritis	Figure 5
SASH1	23328	CX3CR1+ lining macrophages arthritis	Figure 5
SAT1	6303	CX3CR1+ lining macrophages arthritis	Figure 5
SCAMP2	10066	CX3CR1+ lining macrophages arthritis	Figure 5
SCOC	60592	CX3CR1+ lining macrophages arthritis	Figure 5
SEC14L1	6397	CX3CR1+ lining macrophages arthritis	Figure 5
SELENBP1	8991	CX3CR1+ lining macrophages arthritis	Figure 5
SELENOM	140606	CX3CR1+ lining macrophages arthritis	Figure 5
SELENOP	6414	CX3CR1+ lining macrophages arthritis	Figure 5
SELENOW	6415	CX3CR1+ lining macrophages arthritis	Figure 5
SERINC3	10955	CX3CR1+ lining macrophages arthritis	Figure 5
SERPINB6	5269	CX3CR1+ lining macrophages arthritis	Figure 5
SERPINE1	5054	CX3CR1+ lining macrophages arthritis	Figure 5
SESN1	27244	CX3CR1+ lining macrophages arthritis	Figure 5
SFXN3	81855	CX3CR1+ lining macrophages arthritis	Figure 5
SGK1	6446	CX3CR1+ lining macrophages arthritis	Figure 5
SH3BP5	9467	CX3CR1+ lining macrophages arthritis	Figure 5
SH3GLB1	51100	CX3CR1+ lining macrophages arthritis	Figure 5
SIGMAR1	10280	CX3CR1+ lining macrophages arthritis	Figure 5
SIRT2	22933	CX3CR1+ lining macrophages arthritis	Figure 5
SKI	6497	CX3CR1+ lining macrophages arthritis	Figure 5
SKIL	6498	CX3CR1+ lining macrophages arthritis	Figure 5
SLC27A1	376497	CX3CR1+ lining macrophages arthritis	Figure 5
SLC29A1	2030	CX3CR1+ lining macrophages arthritis	Figure 5
SLC2A6	11182	CX3CR1+ lining macrophages arthritis	Figure 5
SLC6A6	6533	CX3CR1+ lining macrophages arthritis	Figure 5
SLC9A3R2	9351	CX3CR1+ lining macrophages arthritis	Figure 5
SLCO2B1	11309	CX3CR1+ lining macrophages arthritis	Figure 5
SMAGP	57228	CX3CR1+ lining macrophages arthritis	Figure 5
SMIM14	201895	CX3CR1+ lining macrophages arthritis	Figure 5
SNX3	8724	CX3CR1+ lining macrophages arthritis	Figure 5
SPARC	6678	CX3CR1+ lining macrophages arthritis	Figure 5
SPTBN1	6711	CX3CR1+ lining macrophages arthritis	Figure 5
SPTSSA	171546	CX3CR1+ lining macrophages arthritis	Figure 5
SRGAP2	23380	CX3CR1+ lining macrophages arthritis	Figure 5
SSBP4	170463	CX3CR1+ lining macrophages arthritis	Figure 5
ST3GAL5	8869	CX3CR1+ lining macrophages arthritis	Figure 5
STAB1	23166	CX3CR1+ lining macrophages arthritis	Figure 5
STOM	2040	CX3CR1+ lining macrophages arthritis	Figure 5
STX4	6810	CX3CR1+ lining macrophages arthritis	Figure 5
SULF2	55959	CX3CR1+ lining macrophages arthritis	Figure 5
SYNGR1	9145	CX3CR1+ lining macrophages arthritis	Figure 5
TBXAS1	6916	CX3CR1+ lining macrophages arthritis	Figure 5
TCIM	56892	CX3CR1+ lining macrophages arthritis	Figure 5
TCN2	6948	CX3CR1+ lining macrophages arthritis	Figure 5
TECR	9524	CX3CR1+ lining macrophages arthritis	Figure 5
TGFBR1	7046	CX3CR1+ lining macrophages arthritis	Figure 5
TGFBR2	7048	CX3CR1+ lining macrophages arthritis	Figure 5
TIMD4	91937	CX3CR1+ lining macrophages arthritis	Figure 5
TIMP2	7077	CX3CR1+ lining macrophages arthritis	Figure 5
TMBIM1	64114	CX3CR1+ lining macrophages arthritis	Figure 5
TMEM141	85014	CX3CR1+ lining macrophages arthritis	Figure 5
TMEM176B	28959	CX3CR1+ lining macrophages arthritis	Figure 5
TMEM37	140738	CX3CR1+ lining macrophages arthritis	Figure 5
TMEM50A	23585	CX3CR1+ lining macrophages arthritis	Figure 5
TMEM59	9528	CX3CR1+ lining macrophages arthritis	Figure 5
TMEM86A	144110	CX3CR1+ lining macrophages arthritis	Figure 5
TMEM9B	56674	CX3CR1+ lining macrophages arthritis	Figure 5
TMSB4X	7114	CX3CR1+ lining macrophages arthritis	Figure 5
TNFRSF21	27242	CX3CR1+ lining macrophages arthritis	Figure 5
TNFSF12	8742	CX3CR1+ lining macrophages arthritis	Figure 5
TNS1	7145	CX3CR1+ lining macrophages arthritis	Figure 5
TPP1	1200	CX3CR1+ lining macrophages arthritis	Figure 5
TREM2	54209	CX3CR1+ lining macrophages arthritis	Figure 5
TSC22D3	1831	CX3CR1+ lining macrophages arthritis	Figure 5
TSPAN3	10099	CX3CR1+ lining macrophages arthritis	Figure 5
TSPAN4	7106	CX3CR1+ lining macrophages arthritis	Figure 5
TUBA1A	7846	CX3CR1+ lining macrophages arthritis	Figure 5
UBXN1	51035	CX3CR1+ lining macrophages arthritis	Figure 5
UCHL3	7347	CX3CR1+ lining macrophages arthritis	Figure 5
VAT1	10493	CX3CR1+ lining macrophages arthritis	Figure 5
VSIG4	11326	CX3CR1+ lining macrophages arthritis	Figure 5
YPEL3	83719	CX3CR1+ lining macrophages arthritis	Figure 5
ZBTB20	26137	CX3CR1+ lining macrophages arthritis	Figure 5
ZFHX3	463	CX3CR1+ lining macrophages arthritis	Figure 5
ZMIZ1	57178	CX3CR1+ lining macrophages arthritis	Figure 5
APOE	348	CX3CR1+ lining macrophages CTL	Figure 5
CAMK1	8536	CX3CR1+ lining macrophages CTL	Figure 5
CCL3L3	414062	CX3CR1+ lining macrophages CTL	Figure 5
CD83	9308	CX3CR1+ lining macrophages CTL	Figure 5
CTSD	1509	CX3CR1+ lining macrophages CTL	Figure 5
FN1	2335	CX3CR1+ lining macrophages CTL	Figure 5
FOLR2	2350	CX3CR1+ lining macrophages CTL	Figure 5
GRN	2896	CX3CR1+ lining macrophages CTL	Figure 5
HEXB	3074	CX3CR1+ lining macrophages CTL	Figure 5
LTC4S	4056	CX3CR1+ lining macrophages CTL	Figure 5
LYZ	4069	CX3CR1+ lining macrophages CTL	Figure 5
MAN2B1	4125	CX3CR1+ lining macrophages CTL	Figure 5
NFKBIA	4792	CX3CR1+ lining macrophages CTL	Figure 5
NUPR1	26471	CX3CR1+ lining macrophages CTL	Figure 5
PLTP	5360	CX3CR1+ lining macrophages CTL	Figure 5
S100B	6285	CX3CR1+ lining macrophages CTL	Figure 5
SPARC	6678	CX3CR1+ lining macrophages CTL	Figure 5
SRGN	5552	CX3CR1+ lining macrophages CTL	Figure 5
SYNGR1	9145	CX3CR1+ lining macrophages CTL	Figure 5
TIMP2	7077	CX3CR1+ lining macrophages CTL	Figure 5
TMEM37	140738	CX3CR1+ lining macrophages CTL	Figure 5
TREM2	54209	CX3CR1+ lining macrophages CTL	Figure 5
VSIG4	11326	CX3CR1+ lining macrophages CTL	Figure 5
ADAM28	10863	HBEGF+ proinflammatory macrophages	Figure 5
ADAMDEC1	27299	HBEGF+ proinflammatory macrophages	Figure 5
ANKRD37	353322	HBEGF+ proinflammatory macrophages	Figure 5
ARL4A	10124	HBEGF+ proinflammatory macrophages	Figure 5
ARL5B	221079	HBEGF+ proinflammatory macrophages	Figure 5
ATF3	467	HBEGF+ proinflammatory macrophages	Figure 5
B4GALT1	2683	HBEGF+ proinflammatory macrophages	Figure 5
BIRC3	330	HBEGF+ proinflammatory macrophages	Figure 5
CCNH	902	HBEGF+ proinflammatory macrophages	Figure 5
CHML	1122	HBEGF+ proinflammatory macrophages	Figure 5
CHMP1B	57132	HBEGF+ proinflammatory macrophages	Figure 5
CREM	1390	HBEGF+ proinflammatory macrophages	Figure 5
CSRNP1	64651	HBEGF+ proinflammatory macrophages	Figure 5
CXCL2	2920	HBEGF+ proinflammatory macrophages	Figure 5
CXCL3	2921	HBEGF+ proinflammatory macrophages	Figure 5
CXCL8	3576	HBEGF+ proinflammatory macrophages	Figure 5
CYB5D1	124637	HBEGF+ proinflammatory macrophages	Figure 5
DDX3Y	8653	HBEGF+ proinflammatory macrophages	Figure 5
DNAJA4	55466	HBEGF+ proinflammatory macrophages	Figure 5
DNAJB1	3337	HBEGF+ proinflammatory macrophages	Figure 5
DNAJB6	10049	HBEGF+ proinflammatory macrophages	Figure 5
DUSP2	1844	HBEGF+ proinflammatory macrophages	Figure 5
EGR1	1958	HBEGF+ proinflammatory macrophages	Figure 5
EGR3	1960	HBEGF+ proinflammatory macrophages	Figure 5
EREG	2069	HBEGF+ proinflammatory macrophages	Figure 5
ERN1	2081	HBEGF+ proinflammatory macrophages	Figure 5
FCER1A	2205	HBEGF+ proinflammatory macrophages	Figure 5
FOSB	2354	HBEGF+ proinflammatory macrophages	Figure 5
FOSL2	2355	HBEGF+ proinflammatory macrophages	Figure 5
GLA	2717	HBEGF+ proinflammatory macrophages	Figure 5
GPR183	1880	HBEGF+ proinflammatory macrophages	Figure 5
GRASP	160622	HBEGF+ proinflammatory macrophages	Figure 5
HBEGF	1839	HBEGF+ proinflammatory macrophages	Figure 5
HNRNPU-AS1	284702	HBEGF+ proinflammatory macrophages	Figure 5
HSP90AA1	3320	HBEGF+ proinflammatory macrophages	Figure 5
HSPA1A	3303	HBEGF+ proinflammatory macrophages	Figure 5
HSPA1B	3304	HBEGF+ proinflammatory macrophages	Figure 5
HSPD1	3329	HBEGF+ proinflammatory macrophages	Figure 5
HSPH1	10808	HBEGF+ proinflammatory macrophages	Figure 5
IER2	9592	HBEGF+ proinflammatory macrophages	Figure 5
IER3	8870	HBEGF+ proinflammatory macrophages	Figure 5
IL1B	3553	HBEGF+ proinflammatory macrophages	Figure 5
INSIG1	3638	HBEGF+ proinflammatory macrophages	Figure 5
JMY	133746	HBEGF+ proinflammatory macrophages	Figure 5
JUNB	3726	HBEGF+ proinflammatory macrophages	Figure 5
KDM6B	23135	HBEGF+ proinflammatory macrophages	Figure 5
LDLR	3949	HBEGF+ proinflammatory macrophages	Figure 5
MAFF	23764	HBEGF+ proinflammatory macrophages	Figure 5
MIR24-2	407013	HBEGF+ proinflammatory macrophages	Figure 5
MIR29B1	407024	HBEGF+ proinflammatory macrophages	Figure 5
MXD1	4084	HBEGF+ proinflammatory macrophages	Figure 5
NFIL3	4783	HBEGF+ proinflammatory macrophages	Figure 5
NFKBID	84807	HBEGF+ proinflammatory macrophages	Figure 5
NR4A1	3164	HBEGF+ proinflammatory macrophages	Figure 5
NR4A2	4929	HBEGF+ proinflammatory macrophages	Figure 5
NR4A3	8013	HBEGF+ proinflammatory macrophages	Figure 5
NRARP	441478	HBEGF+ proinflammatory macrophages	Figure 5
PFKFB3	5209	HBEGF+ proinflammatory macrophages	Figure 5
PHACTR1	221692	HBEGF+ proinflammatory macrophages	Figure 5
PLAUR	5329	HBEGF+ proinflammatory macrophages	Figure 5
PRMT9	90826	HBEGF+ proinflammatory macrophages	Figure 5
PTGER4	5734	HBEGF+ proinflammatory macrophages	Figure 5
PTGS2	5743	HBEGF+ proinflammatory macrophages	Figure 5
RASSF5	83593	HBEGF+ proinflammatory macrophages	Figure 5
RGS2	5997	HBEGF+ proinflammatory macrophages	Figure 5
RHOB	388	HBEGF+ proinflammatory macrophages	Figure 5
RN7SL368P	106479357	HBEGF+ proinflammatory macrophages	Figure 5
SATB1	6304	HBEGF+ proinflammatory macrophages	Figure 5
SELK	58515	HBEGF+ proinflammatory macrophages	Figure 5
SEMA4A	64218	HBEGF+ proinflammatory macrophages	Figure 5
SIK1	150094	HBEGF+ proinflammatory macrophages	Figure 5
SLC25A44	9673	HBEGF+ proinflammatory macrophages	Figure 5
SOCS3	9021	HBEGF+ proinflammatory macrophages	Figure 5
SYAP1	94056	HBEGF+ proinflammatory macrophages	Figure 5
THBS1	7057	HBEGF+ proinflammatory macrophages	Figure 5
TNFAIP3	7128	HBEGF+ proinflammatory macrophages	Figure 5
TSPYL2	64061	HBEGF+ proinflammatory macrophages	Figure 5
USP36	57602	HBEGF+ proinflammatory macrophages	Figure 5
VEGFA	7422	HBEGF+ proinflammatory macrophages	Figure 5
ZFP36	7538	HBEGF+ proinflammatory macrophages	Figure 5
ZNF331	55422	HBEGF+ proinflammatory macrophages	Figure 5
ALDOA	226	IFN-activated macrophages	Figure 5
APOBEC3A	200315	IFN-activated macrophages	Figure 5
AQP9	366	IFN-activated macrophages	Figure 5
C15orf48	84419	IFN-activated macrophages	Figure 5
CD300E	342510	IFN-activated macrophages	Figure 5
CD36	948	IFN-activated macrophages	Figure 5
CD52	1043	IFN-activated macrophages	Figure 5
CSTB	1476	IFN-activated macrophages	Figure 5
ENO1	2023	IFN-activated macrophages	Figure 5
ENO2	2026	IFN-activated macrophages	Figure 5
FAM65B	9750	IFN-activated macrophages	Figure 5
FCN1	2219	IFN-activated macrophages	Figure 5
FN1	2335	IFN-activated macrophages	Figure 5
GAPDH	2597	IFN-activated macrophages	Figure 5
IFI44L	10964	IFN-activated macrophages	Figure 5
IFI6	2537	IFN-activated macrophages	Figure 5
IGHM	3507	IFN-activated macrophages	Figure 5
ISG15	9636	IFN-activated macrophages	Figure 5
ITGB7	3695	IFN-activated macrophages	Figure 5
LPL	4023	IFN-activated macrophages	Figure 5
LY6E	4061	IFN-activated macrophages	Figure 5
MT1E	4493	IFN-activated macrophages	Figure 5
MT1F	4494	IFN-activated macrophages	Figure 5
MT1G	4495	IFN-activated macrophages	Figure 5
MT1X	4501	IFN-activated macrophages	Figure 5
MT2A	4502	IFN-activated macrophages	Figure 5
OPTN	10133	IFN-activated macrophages	Figure 5
S100A8	6279	IFN-activated macrophages	Figure 5
SLAMF7	57823	IFN-activated macrophages	Figure 5
SPP1	6696	IFN-activated macrophages	Figure 5
TGM2	7052	IFN-activated macrophages	Figure 5
TIMP1	7076	IFN-activated macrophages	Figure 5
VCAN	1462	IFN-activated macrophages	Figure 5
WARS	7453	IFN-activated macrophages	Figure 5
AK3	50808	Martinez T1 M1	Figure 5
APOL1	8542	Martinez T1 M1	Figure 5
APOL2	23780	Martinez T1 M1	Figure 5
APOL3	80833	Martinez T1 M1	Figure 5
APOL6	80830	Martinez T1 M1	Figure 5
ATF3	467	Martinez T1 M1	Figure 5
BCL2A1	597	Martinez T1 M1	Figure 5
BIRC3	330	Martinez T1 M1	Figure 5
CCL15	6359	Martinez T1 M1	Figure 5
CCL19	6363	Martinez T1 M1	Figure 5
CCL20	6364	Martinez T1 M1	Figure 5
CCL5	6352	Martinez T1 M1	Figure 5
CCR7	1236	Martinez T1 M1	Figure 5
CHI3L2	1117	Martinez T1 M1	Figure 5
CXCL10	3627	Martinez T1 M1	Figure 5
CXCL11	6373	Martinez T1 M1	Figure 5
CXCL9	4283	Martinez T1 M1	Figure 5
EDN1	1906	Martinez T1 M1	Figure 5
FAS	355	Martinez T1 M1	Figure 5
GADD45G	10912	Martinez T1 M1	Figure 5
HESX1	8820	Martinez T1 M1	Figure 5
HSD11B1	3290	Martinez T1 M1	Figure 5
IDO1	3620	Martinez T1 M1	Figure 5
IGFBP4	3487	Martinez T1 M1	Figure 5
IL12B	3593	Martinez T1 M1	Figure 5
IL15	3600	Martinez T1 M1	Figure 5
IL15RA	3601	Martinez T1 M1	Figure 5
IL2RA	3559	Martinez T1 M1	Figure 5
IL6	3569	Martinez T1 M1	Figure 5
IL7R	3575	Martinez T1 M1	Figure 5
INHBA	3624	Martinez T1 M1	Figure 5
IRF1	3659	Martinez T1 M1	Figure 5
IRF7	3665	Martinez T1 M1	Figure 5
NAMPT	10135	Martinez T1 M1	Figure 5
OAS2	4939	Martinez T1 M1	Figure 5
OASL	8638	Martinez T1 M1	Figure 5
PDGFA	5154	Martinez T1 M1	Figure 5
PFKFB3	5209	Martinez T1 M1	Figure 5
PFKP	5214	Martinez T1 M1	Figure 5
PLA1A	51365	Martinez T1 M1	Figure 5
PSMA2	5683	Martinez T1 M1	Figure 5
PSMB9	5698	Martinez T1 M1	Figure 5
PSME2	5721	Martinez T1 M1	Figure 5
PTX3	5806	Martinez T1 M1	Figure 5
SCO2	9997	Martinez T1 M1	Figure 5
SLC2A6	11182	Martinez T1 M1	Figure 5
SLC31A2	1318	Martinez T1 M1	Figure 5
SLC7A5	8140	Martinez T1 M1	Figure 5
SLCO5A1	81796	Martinez T1 M1	Figure 5
SPHK1	8877	Martinez T1 M1	Figure 5
TNF	7124	Martinez T1 M1	Figure 5
TNFSF10	8743	Martinez T1 M1	Figure 5
VCAN	1462	Martinez T1 M1	Figure 5
XAF1	54739	Martinez T1 M1	Figure 5
ADK	132	Martinez T1 M2	Figure 5
ALOX15	246	Martinez T1 M2	Figure 5
CA2	760	Martinez T1 M2	Figure 5
CCL13	6357	Martinez T1 M2	Figure 5
CCL18	6362	Martinez T1 M2	Figure 5
CCL23	6368	Martinez T1 M2	Figure 5
CD209	30835	Martinez T1 M2	Figure 5
CD36	948	Martinez T1 M2	Figure 5
CERK	64781	Martinez T1 M2	Figure 5
CHN2	1124	Martinez T1 M2	Figure 5
CLEC4F	165530	Martinez T1 M2	Figure 5
CLEC7A	64581	Martinez T1 M2	Figure 5
CTSC	1075	Martinez T1 M2	Figure 5
CXCR4	7852	Martinez T1 M2	Figure 5
DLC1	10395	Martinez T1 M2	Figure 5
EGR2	1959	Martinez T1 M2	Figure 5
FGL2	10875	Martinez T1 M2	Figure 5
FN1	2335	Martinez T1 M2	Figure 5
GAS7	8522	Martinez T1 M2	Figure 5
HEXB	3074	Martinez T1 M2	Figure 5
HNMT	3176	Martinez T1 M2	Figure 5
HRH1	3269	Martinez T1 M2	Figure 5
HS3ST1	9957	Martinez T1 M2	Figure 5
HS3ST2	9956	Martinez T1 M2	Figure 5
IGF1	3479	Martinez T1 M2	Figure 5
LIPA	3988	Martinez T1 M2	Figure 5
LPAR6	10161	Martinez T1 M2	Figure 5
LTA4H	4048	Martinez T1 M2	Figure 5
MAF	4094	Martinez T1 M2	Figure 5
MRC1	4360	Martinez T1 M2	Figure 5
MS4A4A	51338	Martinez T1 M2	Figure 5
MS4A6A	64231	Martinez T1 M2	Figure 5
MSR1	4481	Martinez T1 M2	Figure 5
P2RY13	53829	Martinez T1 M2	Figure 5
P2RY14	9934	Martinez T1 M2	Figure 5
SELENOP	6414	Martinez T1 M2	Figure 5
SLC38A6	145389	Martinez T1 M2	Figure 5
SLC4A7	9497	Martinez T1 M2	Figure 5
SLCO2B1	11309	Martinez T1 M2	Figure 5
TGFBI	7045	Martinez T1 M2	Figure 5
TGFBR2	7048	Martinez T1 M2	Figure 5
TLR5	7100	Martinez T1 M2	Figure 5
TPST2	8459	Martinez T1 M2	Figure 5
ACOT7	11332	MHCII high dendritic cells arthritis	Figure 5
ACTG1	71	MHCII high dendritic cells arthritis	Figure 5
ASS1	445	MHCII high dendritic cells arthritis	Figure 5
ATOX1	475	MHCII high dendritic cells arthritis	Figure 5
ATP5F1	515	MHCII high dendritic cells arthritis	Figure 5
AVPI1	60370	MHCII high dendritic cells arthritis	Figure 5
B4GALNT1	2583	MHCII high dendritic cells arthritis	Figure 5
BATF3	55509	MHCII high dendritic cells arthritis	Figure 5
BCL2A1	597	MHCII high dendritic cells arthritis	Figure 5
BHLHE40	8553	MHCII high dendritic cells arthritis	Figure 5
BLOC1S2	282991	MHCII high dendritic cells arthritis	Figure 5
BRI3BP	140707	MHCII high dendritic cells arthritis	Figure 5
BTG2	7832	MHCII high dendritic cells arthritis	Figure 5
C15orf48	84419	MHCII high dendritic cells arthritis	Figure 5
C1orf21	81563	MHCII high dendritic cells arthritis	Figure 5
C1orf54	79630	MHCII high dendritic cells arthritis	Figure 5
CASP6	839	MHCII high dendritic cells arthritis	Figure 5
CBFA2T3	863	MHCII high dendritic cells arthritis	Figure 5
CCDC88A	55704	MHCII high dendritic cells arthritis	Figure 5
CCND1	595	MHCII high dendritic cells arthritis	Figure 5
CCND3	896	MHCII high dendritic cells arthritis	Figure 5
CCR2	729230	MHCII high dendritic cells arthritis	Figure 5
CD24	10013941	MHCII high dendritic cells arthritis	Figure 5
CD47	961	MHCII high dendritic cells arthritis	Figure 5
CD52	1043	MHCII high dendritic cells arthritis	Figure 5
CD72	971	MHCII high dendritic cells arthritis	Figure 5
CD74	972	MHCII high dendritic cells arthritis	Figure 5
CD86	942	MHCII high dendritic cells arthritis	Figure 5
CDKN2D	1032	MHCII high dendritic cells arthritis	Figure 5
CFP	5199	MHCII high dendritic cells arthritis	Figure 5
CKB	1152	MHCII high dendritic cells arthritis	Figure 5
CLEC10A	10462	MHCII high dendritic cells arthritis	Figure 5
CLEC6A	93978	MHCII high dendritic cells arthritis	Figure 5
CNN2	1265	MHCII high dendritic cells arthritis	Figure 5
CORO1A	11151	MHCII high dendritic cells arthritis	Figure 5
CSF2RB	1439	MHCII high dendritic cells arthritis	Figure 5
CSRNP1	64651	MHCII high dendritic cells arthritis	Figure 5
CTSH	1512	MHCII high dendritic cells arthritis	Figure 5
CXCL16	58191	MHCII high dendritic cells arthritis	Figure 5
CYTIP	9595	MHCII high dendritic cells arthritis	Figure 5
DAPP1	27071	MHCII high dendritic cells arthritis	Figure 5
DBNL	28988	MHCII high dendritic cells arthritis	Figure 5
DDOST	1650	MHCII high dendritic cells arthritis	Figure 5
DENND4A	10260	MHCII high dendritic cells arthritis	Figure 5
DPYSL2	1808	MHCII high dendritic cells arthritis	Figure 5
EEF1B2	1933	MHCII high dendritic cells arthritis	Figure 5
EEF1G	1937	MHCII high dendritic cells arthritis	Figure 5
EIF3F	8665	MHCII high dendritic cells arthritis	Figure 5
EMB	133418	MHCII high dendritic cells arthritis	Figure 5
ETV3	2117	MHCII high dendritic cells arthritis	Figure 5
EVA1B	55194	MHCII high dendritic cells arthritis	Figure 5
FABP5	2171	MHCII high dendritic cells arthritis	Figure 5
FAM129A	116496	MHCII high dendritic cells arthritis	Figure 5
FBL	2091	MHCII high dendritic cells arthritis	Figure 5
FDPS	2224	MHCII high dendritic cells arthritis	Figure 5
FGL2	10875	MHCII high dendritic cells arthritis	Figure 5
FGR	2268	MHCII high dendritic cells arthritis	Figure 5
FH	2271	MHCII high dendritic cells arthritis	Figure 5
GLIPR2	152007	MHCII high dendritic cells arthritis	Figure 5
GM2A	2760	MHCII high dendritic cells arthritis	Figure 5
GPR132	29933	MHCII high dendritic cells arthritis	Figure 5
GPR171	29909	MHCII high dendritic cells arthritis	Figure 5
GRK3	157	MHCII high dendritic cells arthritis	Figure 5
H2AFY	9555	MHCII high dendritic cells arthritis	Figure 5
H2AFZ	3015	MHCII high dendritic cells arthritis	Figure 5
HLA-DMA	3108	MHCII high dendritic cells arthritis	Figure 5
HLA-DMB	3109	MHCII high dendritic cells arthritis	Figure 5
HLA-DQA1	3117	MHCII high dendritic cells arthritis	Figure 5
HLA-DQB1	3119	MHCII high dendritic cells arthritis	Figure 5
HLA-DRB5	3127	MHCII high dendritic cells arthritis	Figure 5
HM13	81502	MHCII high dendritic cells arthritis	Figure 5
HSD17B10	3028	MHCII high dendritic cells arthritis	Figure 5
HSPA1A	3303	MHCII high dendritic cells arthritis	Figure 5
ID2	3398	MHCII high dendritic cells arthritis	Figure 5
IFITM2	10581	MHCII high dendritic cells arthritis	Figure 5
IFNGR1	3459	MHCII high dendritic cells arthritis	Figure 5
IL1B	3553	MHCII high dendritic cells arthritis	Figure 5
IL1R2	7850	MHCII high dendritic cells arthritis	Figure 5
IL2RG	3561	MHCII high dendritic cells arthritis	Figure 5
ITGAX	3687	MHCII high dendritic cells arthritis	Figure 5
ITGB7	3695	MHCII high dendritic cells arthritis	Figure 5
JAK2	3717	MHCII high dendritic cells arthritis	Figure 5
JAML	120425	MHCII high dendritic cells arthritis	Figure 5
KIAA0040	9674	MHCII high dendritic cells arthritis	Figure 5
KLRB1	3820	MHCII high dendritic cells arthritis	Figure 5
KLRD1	3824	MHCII high dendritic cells arthritis	Figure 5
LACTB	114294	MHCII high dendritic cells arthritis	Figure 5
LIMD2	80774	MHCII high dendritic cells arthritis	Figure 5
LMNB1	4001	MHCII high dendritic cells arthritis	Figure 5
LMO4	8543	MHCII high dendritic cells arthritis	Figure 5
LSP1	4046	MHCII high dendritic cells arthritis	Figure 5
LSR	51599	MHCII high dendritic cells arthritis	Figure 5
LTB4R	1241	MHCII high dendritic cells arthritis	Figure 5
MARCKSL1	65108	MHCII high dendritic cells arthritis	Figure 5
MED30	90390	MHCII high dendritic cells arthritis	Figure 5
MPC1	51660	MHCII high dendritic cells arthritis	Figure 5
MYD88	4615	MHCII high dendritic cells arthritis	Figure 5
MYO1G	64005	MHCII high dendritic cells arthritis	Figure 5
NAAA	27163	MHCII high dendritic cells arthritis	Figure 5
NAGA	4668	MHCII high dendritic cells arthritis	Figure 5
NAPSA	9476	MHCII high dendritic cells arthritis	Figure 5
NDUFA6	4700	MHCII high dendritic cells arthritis	Figure 5
NR4A2	4929	MHCII high dendritic cells arthritis	Figure 5
OLFM1	10439	MHCII high dendritic cells arthritis	Figure 5
PAK1	5058	MHCII high dendritic cells arthritis	Figure 5
PDLIM1	9124	MHCII high dendritic cells arthritis	Figure 5
PFKP	5214	MHCII high dendritic cells arthritis	Figure 5
PIM1	5292	MHCII high dendritic cells arthritis	Figure 5
PKIB	5570	MHCII high dendritic cells arthritis	Figure 5
PLBD1	79887	MHCII high dendritic cells arthritis	Figure 5
PLSCR1	5359	MHCII high dendritic cells arthritis	Figure 5
PMVK	10654	MHCII high dendritic cells arthritis	Figure 5
PRCP	5547	MHCII high dendritic cells arthritis	Figure 5
PRKAR2A	5576	MHCII high dendritic cells arthritis	Figure 5
PSMB8	5696	MHCII high dendritic cells arthritis	Figure 5
PSMB9	5698	MHCII high dendritic cells arthritis	Figure 5
PSME1	5720	MHCII high dendritic cells arthritis	Figure 5
PTPRC	5788	MHCII high dendritic cells arthritis	Figure 5
RAMP1	10267	MHCII high dendritic cells arthritis	Figure 5
RARA	5914	MHCII high dendritic cells arthritis	Figure 5
REL	5966	MHCII high dendritic cells arthritis	Figure 5
RGS1	5996	MHCII high dendritic cells arthritis	Figure 5
RIN3	79890	MHCII high dendritic cells arthritis	Figure 5
ROGDI	79641	MHCII high dendritic cells arthritis	Figure 5
RPL13	6137	MHCII high dendritic cells arthritis	Figure 5
RPL14	9045	MHCII high dendritic cells arthritis	Figure 5
RPL15	6138	MHCII high dendritic cells arthritis	Figure 5
RPL17	6139	MHCII high dendritic cells arthritis	Figure 5
RPL32	6161	MHCII high dendritic cells arthritis	Figure 5
RPL39	6170	MHCII high dendritic cells arthritis	Figure 5
RPL4	6124	MHCII high dendritic cells arthritis	Figure 5
RPLP0	6175	MHCII high dendritic cells arthritis	Figure 5
RPS11	6205	MHCII high dendritic cells arthritis	Figure 5
RPS16	6217	MHCII high dendritic cells arthritis	Figure 5
RPS18	6222	MHCII high dendritic cells arthritis	Figure 5
RPS19	6223	MHCII high dendritic cells arthritis	Figure 5
RPS4Y1	6192	MHCII high dendritic cells arthritis	Figure 5
RPS6	6194	MHCII high dendritic cells arthritis	Figure 5
RPS7	6201	MHCII high dendritic cells arthritis	Figure 5
RPSA	3921	MHCII high dendritic cells arthritis	Figure 5
S100A11	6282	MHCII high dendritic cells arthritis	Figure 5
SCAND1	51282	MHCII high dendritic cells arthritis	Figure 5
SDF2L1	23753	MHCII high dendritic cells arthritis	Figure 5
SEC61B	10952	MHCII high dendritic cells arthritis	Figure 5
SELPLG	6404	MHCII high dendritic cells arthritis	Figure 5
SLAMF9	89886	MHCII high dendritic cells arthritis	Figure 5
SPINT1	6692	MHCII high dendritic cells arthritis	Figure 5
SRI	6717	MHCII high dendritic cells arthritis	Figure 5
ST3GAL4	6484	MHCII high dendritic cells arthritis	Figure 5
SUB1	10923	MHCII high dendritic cells arthritis	Figure 5
SYNGR2	9144	MHCII high dendritic cells arthritis	Figure 5
TAP1	6890	MHCII high dendritic cells arthritis	Figure 5
TAX1BP3	30851	MHCII high dendritic cells arthritis	Figure 5
TES	26136	MHCII high dendritic cells arthritis	Figure 5
TIMP1	7076	MHCII high dendritic cells arthritis	Figure 5
TMEM123	114908	MHCII high dendritic cells arthritis	Figure 5
TMEM173	340061	MHCII high dendritic cells arthritis	Figure 5
TMEM176A	55365	MHCII high dendritic cells arthritis	Figure 5
TMEM176B	28959	MHCII high dendritic cells arthritis	Figure 5
TMSB10	9168	MHCII high dendritic cells arthritis	Figure 5
TNIP3	79931	MHCII high dendritic cells arthritis	Figure 5
TRAF1	7185	MHCII high dendritic cells arthritis	Figure 5
TRAPPC5	126003	MHCII high dendritic cells arthritis	Figure 5
TSPAN13	27075	MHCII high dendritic cells arthritis	Figure 5
TUBA1A	7846	MHCII high dendritic cells arthritis	Figure 5
UNC119	9094	MHCII high dendritic cells arthritis	Figure 5
UVRAG	7405	MHCII high dendritic cells arthritis	Figure 5
VASP	7408	MHCII high dendritic cells arthritis	Figure 5
VRK1	7443	MHCII high dendritic cells arthritis	Figure 5
YWHAH	7533	MHCII high dendritic cells arthritis	Figure 5
ZYX	7791	MHCII high dendritic cells arthritis	Figure 5
ALOX5	240	MHCII+ interstitial macrophages arthritis	Figure 5
AP2A2	161	MHCII+ interstitial macrophages arthritis	Figure 5
AQP1	358	MHCII+ interstitial macrophages arthritis	Figure 5
ATF3	467	MHCII+ interstitial macrophages arthritis	Figure 5
ATP2B1	490	MHCII+ interstitial macrophages arthritis	Figure 5
CCL24	6369	MHCII+ interstitial macrophages arthritis	Figure 5
CD163	9332	MHCII+ interstitial macrophages arthritis	Figure 5
CD36	948	MHCII+ interstitial macrophages arthritis	Figure 5
CD81	975	MHCII+ interstitial macrophages arthritis	Figure 5
CD93	22918	MHCII+ interstitial macrophages arthritis	Figure 5
CLEC10A	10462	MHCII+ interstitial macrophages arthritis	Figure 5
CLEC12A	160364	MHCII+ interstitial macrophages arthritis	Figure 5
CLTC	1213	MHCII+ interstitial macrophages arthritis	Figure 5
DAB2	1601	MHCII+ interstitial macrophages arthritis	Figure 5
DOK2	9046	MHCII+ interstitial macrophages arthritis	Figure 5
DSE	29940	MHCII+ interstitial macrophages arthritis	Figure 5
EGR1	1958	MHCII+ interstitial macrophages arthritis	Figure 5
EHD4	30844	MHCII+ interstitial macrophages arthritis	Figure 5
FOSB	2354	MHCII+ interstitial macrophages arthritis	Figure 5
FRMD4B	23150	MHCII+ interstitial macrophages arthritis	Figure 5
FXYD2	486	MHCII+ interstitial macrophages arthritis	Figure 5
GAS7	8522	MHCII+ interstitial macrophages arthritis	Figure 5
HLA-DQA1	3117	MHCII+ interstitial macrophages arthritis	Figure 5
HLA-DQB1	3119	MHCII+ interstitial macrophages arthritis	Figure 5
HLA-DRB5	3127	MHCII+ interstitial macrophages arthritis	Figure 5
HSPA1A	3303	MHCII+ interstitial macrophages arthritis	Figure 5
IER2	9592	MHCII+ interstitial macrophages arthritis	Figure 5
IGF1	3479	MHCII+ interstitial macrophages arthritis	Figure 5
IGFBP4	3487	MHCII+ interstitial macrophages arthritis	Figure 5
IGHM	3507	MHCII+ interstitial macrophages arthritis	Figure 5
IRF2BP2	359948	MHCII+ interstitial macrophages arthritis	Figure 5
JUN	3725	MHCII+ interstitial macrophages arthritis	Figure 5
JUND	3727	MHCII+ interstitial macrophages arthritis	Figure 5
KLF2	10365	MHCII+ interstitial macrophages arthritis	Figure 5
KLF4	9314	MHCII+ interstitial macrophages arthritis	Figure 5
KLF6	1316	MHCII+ interstitial macrophages arthritis	Figure 5
LIFR	3977	MHCII+ interstitial macrophages arthritis	Figure 5
LPL	4023	MHCII+ interstitial macrophages arthritis	Figure 5
LYZ	4069	MHCII+ interstitial macrophages arthritis	Figure 5
MAF	4094	MHCII+ interstitial macrophages arthritis	Figure 5
MAFB	9935	MHCII+ interstitial macrophages arthritis	Figure 5
MALAT1	378938	MHCII+ interstitial macrophages arthritis	Figure 5
MARCKSL1	65108	MHCII+ interstitial macrophages arthritis	Figure 5
MEF2C	4208	MHCII+ interstitial macrophages arthritis	Figure 5
METRNL	284207	MHCII+ interstitial macrophages arthritis	Figure 5
MRC1	4360	MHCII+ interstitial macrophages arthritis	Figure 5
MS4A7	58475	MHCII+ interstitial macrophages arthritis	Figure 5
MT-CO1	4512	MHCII+ interstitial macrophages arthritis	Figure 5
MT1A	4489	MHCII+ interstitial macrophages arthritis	Figure 5
MT2A	4502	MHCII+ interstitial macrophages arthritis	Figure 5
MTSS1	9788	MHCII+ interstitial macrophages arthritis	Figure 5
NFKBIZ	64332	MHCII+ interstitial macrophages arthritis	Figure 5
PF4	5196	MHCII+ interstitial macrophages arthritis	Figure 5
PPP3CA	5530	MHCII+ interstitial macrophages arthritis	Figure 5
RAB7B	338382	MHCII+ interstitial macrophages arthritis	Figure 5
RBPJ	3516	MHCII+ interstitial macrophages arthritis	Figure 5
RND3	390	MHCII+ interstitial macrophages arthritis	Figure 5
RTN4	57142	MHCII+ interstitial macrophages arthritis	Figure 5
SDC3	9672	MHCII+ interstitial macrophages arthritis	Figure 5
SELENOP	6414	MHCII+ interstitial macrophages arthritis	Figure 5
SERINC3	10955	MHCII+ interstitial macrophages arthritis	Figure 5
SLAMF9	89886	MHCII+ interstitial macrophages arthritis	Figure 5
SNX5	27131	MHCII+ interstitial macrophages arthritis	Figure 5
TMEM176A	55365	MHCII+ interstitial macrophages arthritis	Figure 5
TMEM176B	28959	MHCII+ interstitial macrophages arthritis	Figure 5
TUBB2A	7280	MHCII+ interstitial macrophages arthritis	Figure 5
TXNIP	10628	MHCII+ interstitial macrophages arthritis	Figure 5
WNK1	65125	MHCII+ interstitial macrophages arthritis	Figure 5
WWP1	11059	MHCII+ interstitial macrophages arthritis	Figure 5
ZFP36L1	677	MHCII+ interstitial macrophages arthritis	Figure 5
CD52	1043	MHCII+ interstitial macrophages CTL	Figure 5
CD74	972	MHCII+ interstitial macrophages CTL	Figure 5
CLEC10A	10462	MHCII+ interstitial macrophages CTL	Figure 5
CLEC4A	50856	MHCII+ interstitial macrophages CTL	Figure 5
CORO1A	11151	MHCII+ interstitial macrophages CTL	Figure 5
GM2A	2760	MHCII+ interstitial macrophages CTL	Figure 5
HLA-DMA	3108	MHCII+ interstitial macrophages CTL	Figure 5
HLA-DQA1	3117	MHCII+ interstitial macrophages CTL	Figure 5
HLA-DQB1	3119	MHCII+ interstitial macrophages CTL	Figure 5
HLA-DRB5	3127	MHCII+ interstitial macrophages CTL	Figure 5
LSP1	4046	MHCII+ interstitial macrophages CTL	Figure 5
PIM1	5292	MHCII+ interstitial macrophages CTL	Figure 5
ABCB10	23456	Phagocytic macrophages	Figure 5
ABCC3	8714	Phagocytic macrophages	Figure 5
ACAD9	28976	Phagocytic macrophages	Figure 5
ACSM5	54988	Phagocytic macrophages	Figure 5
ACTL6A	86	Phagocytic macrophages	Figure 5
ADAM12	8038	Phagocytic macrophages	Figure 5
ADORA3	140	Phagocytic macrophages	Figure 5
ADRB2	154	Phagocytic macrophages	Figure 5
AHNAK2	113146	Phagocytic macrophages	Figure 5
AIFM2	84883	Phagocytic macrophages	Figure 5
ALS2	57679	Phagocytic macrophages	Figure 5
ANKH	56172	Phagocytic macrophages	Figure 5
AP3M1	26985	Phagocytic macrophages	Figure 5
ARMC9	80210	Phagocytic macrophages	Figure 5
ARSB	411	Phagocytic macrophages	Figure 5
ASAP2	8853	Phagocytic macrophages	Figure 5
ASB1	51665	Phagocytic macrophages	Figure 5
B3GNT7	93010	Phagocytic macrophages	Figure 5
BLOC1S5	63915	Phagocytic macrophages	Figure 5
BRIX1	55299	Phagocytic macrophages	Figure 5
BTD	686	Phagocytic macrophages	Figure 5
C11orf68	83638	Phagocytic macrophages	Figure 5
CALU	813	Phagocytic macrophages	Figure 5
CCT5	22948	Phagocytic macrophages	Figure 5
CD109	135228	Phagocytic macrophages	Figure 5
CD276	80381	Phagocytic macrophages	Figure 5
CD28	940	Phagocytic macrophages	Figure 5
CD3EAP	10849	Phagocytic macrophages	Figure 5
CD9	928	Phagocytic macrophages	Figure 5
CDR2	1039	Phagocytic macrophages	Figure 5
CHST13	166012	Phagocytic macrophages	Figure 5
CRIP2	1397	Phagocytic macrophages	Figure 5
CRYBB1	1414	Phagocytic macrophages	Figure 5
CSPG4	1464	Phagocytic macrophages	Figure 5
CSTF2T	23283	Phagocytic macrophages	Figure 5
CTSK	1513	Phagocytic macrophages	Figure 5
CXADR	1525	Phagocytic macrophages	Figure 5
DAAM1	23002	Phagocytic macrophages	Figure 5
DCBLD2	131566	Phagocytic macrophages	Figure 5
DIP2C	22982	Phagocytic macrophages	Figure 5
DLEU7	220107	Phagocytic macrophages	Figure 5
DNM1	1759	Phagocytic macrophages	Figure 5
EFNB1	1947	Phagocytic macrophages	Figure 5
EMC1	23065	Phagocytic macrophages	Figure 5
EMP1	2012	Phagocytic macrophages	Figure 5
EPN2	22905	Phagocytic macrophages	Figure 5
ERMARD	55780	Phagocytic macrophages	Figure 5
EXOG	9941	Phagocytic macrophages	Figure 5
EXOSC8	11340	Phagocytic macrophages	Figure 5
EXTL2	2135	Phagocytic macrophages	Figure 5
EYA2	2139	Phagocytic macrophages	Figure 5
FAIM	55179	Phagocytic macrophages	Figure 5
FAM134B	54463	Phagocytic macrophages	Figure 5
FASTKD5	60493	Phagocytic macrophages	Figure 5
FBLN5	10516	Phagocytic macrophages	Figure 5
FBXO32	114907	Phagocytic macrophages	Figure 5
FERMT2	10979	Phagocytic macrophages	Figure 5
FGD5	152273	Phagocytic macrophages	Figure 5
FUCA1	2517	Phagocytic macrophages	Figure 5
FYCO1	79443	Phagocytic macrophages	Figure 5
GABRB2	2561	Phagocytic macrophages	Figure 5
GATB	5188	Phagocytic macrophages	Figure 5
GCHFR	2644	Phagocytic macrophages	Figure 5
GLDN	342035	Phagocytic macrophages	Figure 5
GNG12	55970	Phagocytic macrophages	Figure 5
GNPNAT1	64841	Phagocytic macrophages	Figure 5
GOT1	2805	Phagocytic macrophages	Figure 5
GPNMB	10457	Phagocytic macrophages	Figure 5
GPR34	2857	Phagocytic macrophages	Figure 5
GSDMA	284110	Phagocytic macrophages	Figure 5
GSTT1	2952	Phagocytic macrophages	Figure 5
HDHD1	8226	Phagocytic macrophages	Figure 5
HOXB6	3216	Phagocytic macrophages	Figure 5
HPGDS	27306	Phagocytic macrophages	Figure 5
HTRA1	5654	Phagocytic macrophages	Figure 5
IGSF21	84966	Phagocytic macrophages	Figure 5
ITGA6	3655	Phagocytic macrophages	Figure 5
ITGAE	3682	Phagocytic macrophages	Figure 5
ITGB5	3693	Phagocytic macrophages	Figure 5
KAL1	3730	Phagocytic macrophages	Figure 5
KANK1	23189	Phagocytic macrophages	Figure 5
KANK2	25959	Phagocytic macrophages	Figure 5
KCNQ3	3786	Phagocytic macrophages	Figure 5
KCTD10	83892	Phagocytic macrophages	Figure 5
KLF9	687	Phagocytic macrophages	Figure 5
L1TD1	54596	Phagocytic macrophages	Figure 5
LAMC1	3915	Phagocytic macrophages	Figure 5
LGI2	55203	Phagocytic macrophages	Figure 5
LGMN	5641	Phagocytic macrophages	Figure 5
LILRB5	10990	Phagocytic macrophages	Figure 5
LRRC8A	56262	Phagocytic macrophages	Figure 5
LZTR1	8216	Phagocytic macrophages	Figure 5
MCOLN3	55283	Phagocytic macrophages	Figure 5
MERTK	10461	Phagocytic macrophages	Figure 5
MLF1	4291	Phagocytic macrophages	Figure 5
MMD	23531	Phagocytic macrophages	Figure 5
MMP2	4313	Phagocytic macrophages	Figure 5
MRPS14	63931	Phagocytic macrophages	Figure 5
MRS2	57380	Phagocytic macrophages	Figure 5
MSMO1	6307	Phagocytic macrophages	Figure 5
MTUS1	57509	Phagocytic macrophages	Figure 5
NAA30	122830	Phagocytic macrophages	Figure 5
NAT9	26151	Phagocytic macrophages	Figure 5
NFU1	27247	Phagocytic macrophages	Figure 5
NRBP2	340371	Phagocytic macrophages	Figure 5
NUDCD2	134492	Phagocytic macrophages	Figure 5
OAT	4942	Phagocytic macrophages	Figure 5
OLFML3	56944	Phagocytic macrophages	Figure 5
PAQR5	54852	Phagocytic macrophages	Figure 5
PAX8	7849	Phagocytic macrophages	Figure 5
PDCD11	22984	Phagocytic macrophages	Figure 5
PDE1B	5153	Phagocytic macrophages	Figure 5
PDK4	5166	Phagocytic macrophages	Figure 5
PDPN	10630	Phagocytic macrophages	Figure 5
PGM2	55276	Phagocytic macrophages	Figure 5
PGM5	5239	Phagocytic macrophages	Figure 5
PIK3CG	5294	Phagocytic macrophages	Figure 5
PLEK2	26499	Phagocytic macrophages	Figure 5
PMP22	5376	Phagocytic macrophages	Figure 5
POLM	27434	Phagocytic macrophages	Figure 5
PPIP5K1	9677	Phagocytic macrophages	Figure 5
PPM1N	147699	Phagocytic macrophages	Figure 5
PRKCDBP	112464	Phagocytic macrophages	Figure 5
PROS1	5627	Phagocytic macrophages	Figure 5
PTGFRN	5738	Phagocytic macrophages	Figure 5
PTPRM	5797	Phagocytic macrophages	Figure 5
PTPRN2	5799	Phagocytic macrophages	Figure 5
PYCARD-AS1	100652740	Phagocytic macrophages	Figure 5
RAB11FIP5	26056	Phagocytic macrophages	Figure 5
RAE1	8480	Phagocytic macrophages	Figure 5
RBP4	5950	Phagocytic macrophages	Figure 5
RGL3	57139	Phagocytic macrophages	Figure 5
RIOK1	83732	Phagocytic macrophages	Figure 5
RMDN3	55177	Phagocytic macrophages	Figure 5
RND3	390	Phagocytic macrophages	Figure 5
RPS6KA2	6196	Phagocytic macrophages	Figure 5
RRAGA	10670	Phagocytic macrophages	Figure 5
S1PR1	1901	Phagocytic macrophages	Figure 5
SEMA4B	10509	Phagocytic macrophages	Figure 5
SEPTIN10	151011	Phagocytic macrophages	Figure 5
SLC16A6	9120	Phagocytic macrophages	Figure 5
SLC1A3	6507	Phagocytic macrophages	Figure 5
SLC25A43	203427	Phagocytic macrophages	Figure 5
SLC26A11	284129	Phagocytic macrophages	Figure 5
SLC29A1	2030	Phagocytic macrophages	Figure 5
SLC43A3	29015	Phagocytic macrophages	Figure 5
SLC6A12	6539	Phagocytic macrophages	Figure 5
SNCA	6622	Phagocytic macrophages	Figure 5
ST5	6764	Phagocytic macrophages	Figure 5
STEAP3	55240	Phagocytic macrophages	Figure 5
SYT1	6857	Phagocytic macrophages	Figure 5
TBC1D2	55357	Phagocytic macrophages	Figure 5
TBCE	6905	Phagocytic macrophages	Figure 5
TDP2	51567	Phagocytic macrophages	Figure 5
TDRD10	126668	Phagocytic macrophages	Figure 5
TGFBR1	7046	Phagocytic macrophages	Figure 5
THRB	7068	Phagocytic macrophages	Figure 5
TIMM10	26519	Phagocytic macrophages	Figure 5
TMEM106C	79022	Phagocytic macrophages	Figure 5
TMEM119	338773	Phagocytic macrophages	Figure 5
TMEM255B	348013	Phagocytic macrophages	Figure 5
TNFAIP8L3	388121	Phagocytic macrophages	Figure 5
TNFRSF10D	8793	Phagocytic macrophages	Figure 5
TNFRSF11A	8792	Phagocytic macrophages	Figure 5
TNS1	7145	Phagocytic macrophages	Figure 5
TPPP3	51673	Phagocytic macrophages	Figure 5
TREML1	340205	Phagocytic macrophages	Figure 5
TRIM21	6737	Phagocytic macrophages	Figure 5
TRIM47	91107	Phagocytic macrophages	Figure 5
TRIM58	25893	Phagocytic macrophages	Figure 5
TUBB2A	7280	Phagocytic macrophages	Figure 5
TUBB6	84617	Phagocytic macrophages	Figure 5
TUBG1	7283	Phagocytic macrophages	Figure 5
TXNRD2	10587	Phagocytic macrophages	Figure 5
UEVLD	55293	Phagocytic macrophages	Figure 5
UNC5B	219699	Phagocytic macrophages	Figure 5
VANGL1	81839	Phagocytic macrophages	Figure 5
VPS33A	65082	Phagocytic macrophages	Figure 5
WDR12	55759	Phagocytic macrophages	Figure 5
WDR77	79084	Phagocytic macrophages	Figure 5
ZBED3-AS1	728723	Phagocytic macrophages	Figure 5
ZBTB7C	201501	Phagocytic macrophages	Figure 5
ZNF83	55769	Phagocytic macrophages	Figure 5
ABCA9	10350	RELM-α+ interstitial macrophages arthritis	Figure 5
ABHD12	26090	RELM-α+ interstitial macrophages arthritis	Figure 5
ACAT1	38	RELM-α+ interstitial macrophages arthritis	Figure 5
ACOT13	55856	RELM-α+ interstitial macrophages arthritis	Figure 5
AHNAK	79026	RELM-α+ interstitial macrophages arthritis	Figure 5
AHNAK2	113146	RELM-α+ interstitial macrophages arthritis	Figure 5
AKR1B1	231	RELM-α+ interstitial macrophages arthritis	Figure 5
ALDH2	217	RELM-α+ interstitial macrophages arthritis	Figure 5
ALOX5	240	RELM-α+ interstitial macrophages arthritis	Figure 5
ANG	283	RELM-α+ interstitial macrophages arthritis	Figure 5
ANP32A	8125	RELM-α+ interstitial macrophages arthritis	Figure 5
ANXA11	311	RELM-α+ interstitial macrophages arthritis	Figure 5
ANXA6	309	RELM-α+ interstitial macrophages arthritis	Figure 5
AP1B1	162	RELM-α+ interstitial macrophages arthritis	Figure 5
AP2A2	161	RELM-α+ interstitial macrophages arthritis	Figure 5
AP2M1	1173	RELM-α+ interstitial macrophages arthritis	Figure 5
APLP2	334	RELM-α+ interstitial macrophages arthritis	Figure 5
AQP1	358	RELM-α+ interstitial macrophages arthritis	Figure 5
ATRAID	51374	RELM-α+ interstitial macrophages arthritis	Figure 5
BIN1	274	RELM-α+ interstitial macrophages arthritis	Figure 5
BLVRB	645	RELM-α+ interstitial macrophages arthritis	Figure 5
BORCS6	54785	RELM-α+ interstitial macrophages arthritis	Figure 5
C16orf54	283897	RELM-α+ interstitial macrophages arthritis	Figure 5
C1QA	712	RELM-α+ interstitial macrophages arthritis	Figure 5
C1QB	713	RELM-α+ interstitial macrophages arthritis	Figure 5
C1QC	714	RELM-α+ interstitial macrophages arthritis	Figure 5
C4B	721	RELM-α+ interstitial macrophages arthritis	Figure 5
CALM2	805	RELM-α+ interstitial macrophages arthritis	Figure 5
CAVIN1	284119	RELM-α+ interstitial macrophages arthritis	Figure 5
CCL24	6369	RELM-α+ interstitial macrophages arthritis	Figure 5
CD163	9332	RELM-α+ interstitial macrophages arthritis	Figure 5
CD302	9936	RELM-α+ interstitial macrophages arthritis	Figure 5
CD36	948	RELM-α+ interstitial macrophages arthritis	Figure 5
CD37	951	RELM-α+ interstitial macrophages arthritis	Figure 5
CD48	962	RELM-α+ interstitial macrophages arthritis	Figure 5
CD63	967	RELM-α+ interstitial macrophages arthritis	Figure 5
CD74	972	RELM-α+ interstitial macrophages arthritis	Figure 5
CD81	975	RELM-α+ interstitial macrophages arthritis	Figure 5
CDKN2C	1031	RELM-α+ interstitial macrophages arthritis	Figure 5
CFH	3075	RELM-α+ interstitial macrophages arthritis	Figure 5
CLEC10A	10462	RELM-α+ interstitial macrophages arthritis	Figure 5
CLN8	2055	RELM-α+ interstitial macrophages arthritis	Figure 5
CLTA	1211	RELM-α+ interstitial macrophages arthritis	Figure 5
CLTB	1212	RELM-α+ interstitial macrophages arthritis	Figure 5
CLTC	1213	RELM-α+ interstitial macrophages arthritis	Figure 5
CNPY2	10330	RELM-α+ interstitial macrophages arthritis	Figure 5
COLEC12	81035	RELM-α+ interstitial macrophages arthritis	Figure 5
COMT	1312	RELM-α+ interstitial macrophages arthritis	Figure 5
CRACR2B	283229	RELM-α+ interstitial macrophages arthritis	Figure 5
CSF1R	1436	RELM-α+ interstitial macrophages arthritis	Figure 5
CST3	1471	RELM-α+ interstitial macrophages arthritis	Figure 5
CTSB	1508	RELM-α+ interstitial macrophages arthritis	Figure 5
CTSC	1075	RELM-α+ interstitial macrophages arthritis	Figure 5
CYB5A	1528	RELM-α+ interstitial macrophages arthritis	Figure 5
CYB5R3	1727	RELM-α+ interstitial macrophages arthritis	Figure 5
DAB2	1601	RELM-α+ interstitial macrophages arthritis	Figure 5
DGUOK	1716	RELM-α+ interstitial macrophages arthritis	Figure 5
DHRS3	9249	RELM-α+ interstitial macrophages arthritis	Figure 5
DNASE1L1	1774	RELM-α+ interstitial macrophages arthritis	Figure 5
DOK2	9046	RELM-α+ interstitial macrophages arthritis	Figure 5
DSE	29940	RELM-α+ interstitial macrophages arthritis	Figure 5
DSTN	11034	RELM-α+ interstitial macrophages arthritis	Figure 5
DUSP22	56940	RELM-α+ interstitial macrophages arthritis	Figure 5
DUSP6	1848	RELM-α+ interstitial macrophages arthritis	Figure 5
ECM1	1893	RELM-α+ interstitial macrophages arthritis	Figure 5
EHD4	30844	RELM-α+ interstitial macrophages arthritis	Figure 5
EID1	23741	RELM-α+ interstitial macrophages arthritis	Figure 5
EPS15	2060	RELM-α+ interstitial macrophages arthritis	Figure 5
EPS8	2059	RELM-α+ interstitial macrophages arthritis	Figure 5
ETV1	2115	RELM-α+ interstitial macrophages arthritis	Figure 5
EVI5	7813	RELM-α+ interstitial macrophages arthritis	Figure 5
F13A1	2162	RELM-α+ interstitial macrophages arthritis	Figure 5
FAM46A	55603	RELM-α+ interstitial macrophages arthritis	Figure 5
FCGR2A	2212	RELM-α+ interstitial macrophages arthritis	Figure 5
FCGR2B	2213	RELM-α+ interstitial macrophages arthritis	Figure 5
FCGRT	2217	RELM-α+ interstitial macrophages arthritis	Figure 5
FCHO2	115548	RELM-α+ interstitial macrophages arthritis	Figure 5
FEZ2	9637	RELM-α+ interstitial macrophages arthritis	Figure 5
FGFR1	2260	RELM-α+ interstitial macrophages arthritis	Figure 5
FKBP1A	2280	RELM-α+ interstitial macrophages arthritis	Figure 5
FNTA	2339	RELM-α+ interstitial macrophages arthritis	Figure 5
FOLR2	2350	RELM-α+ interstitial macrophages arthritis	Figure 5
FOXN3	1112	RELM-α+ interstitial macrophages arthritis	Figure 5
FOXP1	27086	RELM-α+ interstitial macrophages arthritis	Figure 5
FRMD4B	23150	RELM-α+ interstitial macrophages arthritis	Figure 5
FXYD2	486	RELM-α+ interstitial macrophages arthritis	Figure 5
GABARAPL1	23710	RELM-α+ interstitial macrophages arthritis	Figure 5
GAS6	2621	RELM-α+ interstitial macrophages arthritis	Figure 5
GAS7	8522	RELM-α+ interstitial macrophages arthritis	Figure 5
GATM	2628	RELM-α+ interstitial macrophages arthritis	Figure 5
GLTP	51228	RELM-α+ interstitial macrophages arthritis	Figure 5
GLUL	2752	RELM-α+ interstitial macrophages arthritis	Figure 5
GPR34	2857	RELM-α+ interstitial macrophages arthritis	Figure 5
GSTM5	2949	RELM-α+ interstitial macrophages arthritis	Figure 5
GYPC	2995	RELM-α+ interstitial macrophages arthritis	Figure 5
H2AFV	94239	RELM-α+ interstitial macrophages arthritis	Figure 5
HACD4	401494	RELM-α+ interstitial macrophages arthritis	Figure 5
HCST	10870	RELM-α+ interstitial macrophages arthritis	Figure 5
HEXA	3073	RELM-α+ interstitial macrophages arthritis	Figure 5
HFE	3077	RELM-α+ interstitial macrophages arthritis	Figure 5
HIGD2A	192286	RELM-α+ interstitial macrophages arthritis	Figure 5
HIST1H2BI	8346	RELM-α+ interstitial macrophages arthritis	Figure 5
HMGN1	3150	RELM-α+ interstitial macrophages arthritis	Figure 5
HMOX2	3163	RELM-α+ interstitial macrophages arthritis	Figure 5
HP1BP3	50809	RELM-α+ interstitial macrophages arthritis	Figure 5
HPGD	3248	RELM-α+ interstitial macrophages arthritis	Figure 5
HPGDS	27306	RELM-α+ interstitial macrophages arthritis	Figure 5
HPRT1	3251	RELM-α+ interstitial macrophages arthritis	Figure 5
IDH2	3418	RELM-α+ interstitial macrophages arthritis	Figure 5
IFI16	3428	RELM-α+ interstitial macrophages arthritis	Figure 5
IGF1	3479	RELM-α+ interstitial macrophages arthritis	Figure 5
IGFBP4	3487	RELM-α+ interstitial macrophages arthritis	Figure 5
IGHM	3507	RELM-α+ interstitial macrophages arthritis	Figure 5
ITM2B	9445	RELM-α+ interstitial macrophages arthritis	Figure 5
ITPRIPL2	162073	RELM-α+ interstitial macrophages arthritis	Figure 5
ITSN1	6453	RELM-α+ interstitial macrophages arthritis	Figure 5
KIAA0100	9703	RELM-α+ interstitial macrophages arthritis	Figure 5
KIF1B	23095	RELM-α+ interstitial macrophages arthritis	Figure 5
LAMP1	3916	RELM-α+ interstitial macrophages arthritis	Figure 5
LAMP2	3920	RELM-α+ interstitial macrophages arthritis	Figure 5
LAPTM4A	9741	RELM-α+ interstitial macrophages arthritis	Figure 5
LEPROT	54741	RELM-α+ interstitial macrophages arthritis	Figure 5
LGMN	5641	RELM-α+ interstitial macrophages arthritis	Figure 5
LIFR	3977	RELM-α+ interstitial macrophages arthritis	Figure 5
LIPA	3988	RELM-α+ interstitial macrophages arthritis	Figure 5
LTC4S	4056	RELM-α+ interstitial macrophages arthritis	Figure 5
LY96	23643	RELM-α+ interstitial macrophages arthritis	Figure 5
LYL1	4066	RELM-α+ interstitial macrophages arthritis	Figure 5
LYVE1	10894	RELM-α+ interstitial macrophages arthritis	Figure 5
MAF	4094	RELM-α+ interstitial macrophages arthritis	Figure 5
MAFB	9935	RELM-α+ interstitial macrophages arthritis	Figure 5
MALAT1	378938	RELM-α+ interstitial macrophages arthritis	Figure 5
MAN1A1	4121	RELM-α+ interstitial macrophages arthritis	Figure 5
MBNL1	4154	RELM-α+ interstitial macrophages arthritis	Figure 5
MEF2C	4208	RELM-α+ interstitial macrophages arthritis	Figure 5
MGST3	4259	RELM-α+ interstitial macrophages arthritis	Figure 5
MID1IP1	58526	RELM-α+ interstitial macrophages arthritis	Figure 5
MINDY2	54629	RELM-α+ interstitial macrophages arthritis	Figure 5
MPP1	4354	RELM-α+ interstitial macrophages arthritis	Figure 5
MRC1	4360	RELM-α+ interstitial macrophages arthritis	Figure 5
MRFAP1	93621	RELM-α+ interstitial macrophages arthritis	Figure 5
MTSS1	9788	RELM-α+ interstitial macrophages arthritis	Figure 5
MYO5A	4644	RELM-α+ interstitial macrophages arthritis	Figure 5
NCOA4	8031	RELM-α+ interstitial macrophages arthritis	Figure 5
NDFIP1	80762	RELM-α+ interstitial macrophages arthritis	Figure 5
NDUFS7	374291	RELM-α+ interstitial macrophages arthritis	Figure 5
NENF	29937	RELM-α+ interstitial macrophages arthritis	Figure 5
NINJ1	4814	RELM-α+ interstitial macrophages arthritis	Figure 5
NISCH	11188	RELM-α+ interstitial macrophages arthritis	Figure 5
NPL	80896	RELM-α+ interstitial macrophages arthritis	Figure 5
NR3C1	2908	RELM-α+ interstitial macrophages arthritis	Figure 5
NRP1	8829	RELM-α+ interstitial macrophages arthritis	Figure 5
NUDT9	53343	RELM-α+ interstitial macrophages arthritis	Figure 5
OAT	4942	RELM-α+ interstitial macrophages arthritis	Figure 5
P2RY12	64805	RELM-α+ interstitial macrophages arthritis	Figure 5
P2RY6	5031	RELM-α+ interstitial macrophages arthritis	Figure 5
PDLIM1	9124	RELM-α+ interstitial macrophages arthritis	Figure 5
PDLIM4	8572	RELM-α+ interstitial macrophages arthritis	Figure 5
PEA15	8682	RELM-α+ interstitial macrophages arthritis	Figure 5
PEPD	5184	RELM-α+ interstitial macrophages arthritis	Figure 5
PF4	5196	RELM-α+ interstitial macrophages arthritis	Figure 5
PGRMC1	10857	RELM-α+ interstitial macrophages arthritis	Figure 5
PINK1	65018	RELM-α+ interstitial macrophages arthritis	Figure 5
PKIG	11142	RELM-α+ interstitial macrophages arthritis	Figure 5
PLTP	5360	RELM-α+ interstitial macrophages arthritis	Figure 5
PMP22	5376	RELM-α+ interstitial macrophages arthritis	Figure 5
POLR3GL	84265	RELM-α+ interstitial macrophages arthritis	Figure 5
PON2	5445	RELM-α+ interstitial macrophages arthritis	Figure 5
PPIA	5478	RELM-α+ interstitial macrophages arthritis	Figure 5
PPP3CA	5530	RELM-α+ interstitial macrophages arthritis	Figure 5
PRCP	5547	RELM-α+ interstitial macrophages arthritis	Figure 5
PROS1	5627	RELM-α+ interstitial macrophages arthritis	Figure 5
PRUNE2	158471	RELM-α+ interstitial macrophages arthritis	Figure 5
PSD3	23362	RELM-α+ interstitial macrophages arthritis	Figure 5
PTAFR	5724	RELM-α+ interstitial macrophages arthritis	Figure 5
PTPN18	26469	RELM-α+ interstitial macrophages arthritis	Figure 5
PTS	5805	RELM-α+ interstitial macrophages arthritis	Figure 5
QPCT	25797	RELM-α+ interstitial macrophages arthritis	Figure 5
RAB11A	8766	RELM-α+ interstitial macrophages arthritis	Figure 5
RAB11FIP5	26056	RELM-α+ interstitial macrophages arthritis	Figure 5
RAB31	11031	RELM-α+ interstitial macrophages arthritis	Figure 5
RABAC1	10567	RELM-α+ interstitial macrophages arthritis	Figure 5
RALBP1	10928	RELM-α+ interstitial macrophages arthritis	Figure 5
RAPGEF6	51735	RELM-α+ interstitial macrophages arthritis	Figure 5
RASGRP3	25780	RELM-α+ interstitial macrophages arthritis	Figure 5
RASSF4	83937	RELM-α+ interstitial macrophages arthritis	Figure 5
RFK	55312	RELM-α+ interstitial macrophages arthritis	Figure 5
RGL1	23179	RELM-α+ interstitial macrophages arthritis	Figure 5
RGS10	6001	RELM-α+ interstitial macrophages arthritis	Figure 5
RGS18	64407	RELM-α+ interstitial macrophages arthritis	Figure 5
RIN2	54453	RELM-α+ interstitial macrophages arthritis	Figure 5
RNASE4	6038	RELM-α+ interstitial macrophages arthritis	Figure 5
RNF13	11342	RELM-α+ interstitial macrophages arthritis	Figure 5
RNF130	55819	RELM-α+ interstitial macrophages arthritis	Figure 5
RSRP1	57035	RELM-α+ interstitial macrophages arthritis	Figure 5
S100A1	6271	RELM-α+ interstitial macrophages arthritis	Figure 5
S1PR1	1901	RELM-α+ interstitial macrophages arthritis	Figure 5
SBDS	51119	RELM-α+ interstitial macrophages arthritis	Figure 5
SCAMP2	10066	RELM-α+ interstitial macrophages arthritis	Figure 5
SDHC	6391	RELM-α+ interstitial macrophages arthritis	Figure 5
SEC14L1	6397	RELM-α+ interstitial macrophages arthritis	Figure 5
SEC62	7095	RELM-α+ interstitial macrophages arthritis	Figure 5
SELENBP1	8991	RELM-α+ interstitial macrophages arthritis	Figure 5
SELENOF	9403	RELM-α+ interstitial macrophages arthritis	Figure 5
SELENOM	140606	RELM-α+ interstitial macrophages arthritis	Figure 5
SELENOP	6414	RELM-α+ interstitial macrophages arthritis	Figure 5
SERINC3	10955	RELM-α+ interstitial macrophages arthritis	Figure 5
SERPINB1	1992	RELM-α+ interstitial macrophages arthritis	Figure 5
SERPINB6	5269	RELM-α+ interstitial macrophages arthritis	Figure 5
SESN1	27244	RELM-α+ interstitial macrophages arthritis	Figure 5
SGPP1	81537	RELM-α+ interstitial macrophages arthritis	Figure 5
SH3BGRL	6451	RELM-α+ interstitial macrophages arthritis	Figure 5
SLC29A1	2030	RELM-α+ interstitial macrophages arthritis	Figure 5
SLC48A1	55652	RELM-α+ interstitial macrophages arthritis	Figure 5
SLC9A3R2	9351	RELM-α+ interstitial macrophages arthritis	Figure 5
SLCO2B1	11309	RELM-α+ interstitial macrophages arthritis	Figure 5
SMAGP	57228	RELM-α+ interstitial macrophages arthritis	Figure 5
SMIM10L1	100129361	RELM-α+ interstitial macrophages arthritis	Figure 5
SNX2	6643	RELM-α+ interstitial macrophages arthritis	Figure 5
SNX3	8724	RELM-α+ interstitial macrophages arthritis	Figure 5
SNX5	27131	RELM-α+ interstitial macrophages arthritis	Figure 5
SNX6	58533	RELM-α+ interstitial macrophages arthritis	Figure 5
SNX8	29886	RELM-α+ interstitial macrophages arthritis	Figure 5
SPRED1	161742	RELM-α+ interstitial macrophages arthritis	Figure 5
SPTBN1	6711	RELM-α+ interstitial macrophages arthritis	Figure 5
SSH2	85464	RELM-α+ interstitial macrophages arthritis	Figure 5
STAB1	23166	RELM-α+ interstitial macrophages arthritis	Figure 5
STARD8	9754	RELM-α+ interstitial macrophages arthritis	Figure 5
STK17B	9262	RELM-α+ interstitial macrophages arthritis	Figure 5
SULF2	55959	RELM-α+ interstitial macrophages arthritis	Figure 5
SULT1A1	6817	RELM-α+ interstitial macrophages arthritis	Figure 5
TACC1	6867	RELM-α+ interstitial macrophages arthritis	Figure 5
TCF4	6925	RELM-α+ interstitial macrophages arthritis	Figure 5
TCN2	6948	RELM-α+ interstitial macrophages arthritis	Figure 5
TEP1	7011	RELM-α+ interstitial macrophages arthritis	Figure 5
TEX264	51368	RELM-α+ interstitial macrophages arthritis	Figure 5
TF	7018	RELM-α+ interstitial macrophages arthritis	Figure 5
TGFBR2	7048	RELM-α+ interstitial macrophages arthritis	Figure 5
TIMD4	91937	RELM-α+ interstitial macrophages arthritis	Figure 5
TIMP2	7077	RELM-α+ interstitial macrophages arthritis	Figure 5
TLR7	51284	RELM-α+ interstitial macrophages arthritis	Figure 5
TMEM106A	113277	RELM-α+ interstitial macrophages arthritis	Figure 5
TMEM141	85014	RELM-α+ interstitial macrophages arthritis	Figure 5
TMEM37	140738	RELM-α+ interstitial macrophages arthritis	Figure 5
TMEM50A	23585	RELM-α+ interstitial macrophages arthritis	Figure 5
TMEM59	9528	RELM-α+ interstitial macrophages arthritis	Figure 5
TNFAIP8L2	79626	RELM-α+ interstitial macrophages arthritis	Figure 5
TNFSF12	8742	RELM-α+ interstitial macrophages arthritis	Figure 5
TNS1	7145	RELM-α+ interstitial macrophages arthritis	Figure 5
TPPP3	51673	RELM-α+ interstitial macrophages arthritis	Figure 5
TPRG1L	127262	RELM-α+ interstitial macrophages arthritis	Figure 5
TRIM47	91107	RELM-α+ interstitial macrophages arthritis	Figure 5
TRMT1	55621	RELM-α+ interstitial macrophages arthritis	Figure 5
TSC22D3	1831	RELM-α+ interstitial macrophages arthritis	Figure 5
TSEN34	79042	RELM-α+ interstitial macrophages arthritis	Figure 5
TSLP	85480	RELM-α+ interstitial macrophages arthritis	Figure 5
TSPAN17	26262	RELM-α+ interstitial macrophages arthritis	Figure 5
TSPAN4	7106	RELM-α+ interstitial macrophages arthritis	Figure 5
TXNIP	10628	RELM-α+ interstitial macrophages arthritis	Figure 5
UNC93B1	81622	RELM-α+ interstitial macrophages arthritis	Figure 5
VAT1	10493	RELM-α+ interstitial macrophages arthritis	Figure 5
VKORC1	79001	RELM-α+ interstitial macrophages arthritis	Figure 5
WWP1	11059	RELM-α+ interstitial macrophages arthritis	Figure 5
YPEL3	83719	RELM-α+ interstitial macrophages arthritis	Figure 5
ZBTB20	26137	RELM-α+ interstitial macrophages arthritis	Figure 5
ZCCHC6	79670	RELM-α+ interstitial macrophages arthritis	Figure 5
ATF3	467	RELM-α+ interstitial macrophages CTL	Figure 5
BTG2	7832	RELM-α+ interstitial macrophages CTL	Figure 5
CCL13	6357	RELM-α+ interstitial macrophages CTL	Figure 5
CCL24	6369	RELM-α+ interstitial macrophages CTL	Figure 5
CCL3L3	414062	RELM-α+ interstitial macrophages CTL	Figure 5
CCL4	6351	RELM-α+ interstitial macrophages CTL	Figure 5
CCL7	6354	RELM-α+ interstitial macrophages CTL	Figure 5
CD83	9308	RELM-α+ interstitial macrophages CTL	Figure 5
CXCL13	10563	RELM-α+ interstitial macrophages CTL	Figure 5
CXCL3	2921	RELM-α+ interstitial macrophages CTL	Figure 5
DUSP1	1843	RELM-α+ interstitial macrophages CTL	Figure 5
FOS	2353	RELM-α+ interstitial macrophages CTL	Figure 5
HSPA1A	3303	RELM-α+ interstitial macrophages CTL	Figure 5
IER2	9592	RELM-α+ interstitial macrophages CTL	Figure 5
IER3	8870	RELM-α+ interstitial macrophages CTL	Figure 5
IFITM3	10410	RELM-α+ interstitial macrophages CTL	Figure 5
JUN	3725	RELM-α+ interstitial macrophages CTL	Figure 5
JUNB	3726	RELM-α+ interstitial macrophages CTL	Figure 5
KLF4	9314	RELM-α+ interstitial macrophages CTL	Figure 5
KLF6	1316	RELM-α+ interstitial macrophages CTL	Figure 5
MAF	4094	RELM-α+ interstitial macrophages CTL	Figure 5
MARCKSL1	65108	RELM-α+ interstitial macrophages CTL	Figure 5
MCL1	4170	RELM-α+ interstitial macrophages CTL	Figure 5
MRC1	4360	RELM-α+ interstitial macrophages CTL	Figure 5
MT1A	4489	RELM-α+ interstitial macrophages CTL	Figure 5
MT2A	4502	RELM-α+ interstitial macrophages CTL	Figure 5
NFKBIA	4792	RELM-α+ interstitial macrophages CTL	Figure 5
PF4	5196	RELM-α+ interstitial macrophages CTL	Figure 5
PIM1	5292	RELM-α+ interstitial macrophages CTL	Figure 5
UBC	7316	RELM-α+ interstitial macrophages CTL	Figure 5
ZFP36	7538	RELM-α+ interstitial macrophages CTL	Figure 5
A2M	2	Reyman Alveolar Macrophage	Figure 5
ABCA1	19	Reyman Alveolar Macrophage	Figure 5
ABHD2	11057	Reyman Alveolar Macrophage	Figure 5
ACP2	53	Reyman Alveolar Macrophage	Figure 5
ACTB	60	Reyman Alveolar Macrophage	Figure 5
ACTG1	71	Reyman Alveolar Macrophage	Figure 5
ADGRE5	976	Reyman Alveolar Macrophage	Figure 5
ANXA2	302	Reyman Alveolar Macrophage	Figure 5
APOC1	341	Reyman Alveolar Macrophage	Figure 5
APOE	348	Reyman Alveolar Macrophage	Figure 5
ARHGDIB	397	Reyman Alveolar Macrophage	Figure 5
ARID5B	84159	Reyman Alveolar Macrophage	Figure 5
ARPC1B	10095	Reyman Alveolar Macrophage	Figure 5
ATOX1	475	Reyman Alveolar Macrophage	Figure 5
ATP13A3	79572	Reyman Alveolar Macrophage	Figure 5
ATP6V1B2	526	Reyman Alveolar Macrophage	Figure 5
BASP1	10409	Reyman Alveolar Macrophage	Figure 5
BCAT1	586	Reyman Alveolar Macrophage	Figure 5
C15orf48	84419	Reyman Alveolar Macrophage	Figure 5
C6orf62	81688	Reyman Alveolar Macrophage	Figure 5
CALM3	808	Reyman Alveolar Macrophage	Figure 5
CALR	811	Reyman Alveolar Macrophage	Figure 5
CAP1	10487	Reyman Alveolar Macrophage	Figure 5
CCL18	6362	Reyman Alveolar Macrophage	Figure 5
CCL2	6347	Reyman Alveolar Macrophage	Figure 5
CCL4	6351	Reyman Alveolar Macrophage	Figure 5
CD14	929	Reyman Alveolar Macrophage	Figure 5
CD36	948	Reyman Alveolar Macrophage	Figure 5
CD4	920	Reyman Alveolar Macrophage	Figure 5
CD44	960	Reyman Alveolar Macrophage	Figure 5
CD48	962	Reyman Alveolar Macrophage	Figure 5
CD84	8832	Reyman Alveolar Macrophage	Figure 5
CD9	928	Reyman Alveolar Macrophage	Figure 5
CDC42	998	Reyman Alveolar Macrophage	Figure 5
[truncated: 1,032 more rows]

[truncated: 1 more sheets: Metab, ROS, Apoptosis, NFkB]
